# Supplementary material for: A machine learning approach for modeling the occurrence of the major intermediate hosts for schistosomiasis in East Africa
Source: Sci Rep. 2024 Feb 21;14:4274. doi: 10.1038/s41598-024-54699-1 (PMC10881506; doi:10.1038/s41598-024-54699-1)
Supplement: Supplementary file 2 — Supplementary Table S1. [file 41598_2024_54699_MOESM2_ESM.xlsx]

## Sheet: Supplementary S1
Intermediate host snails		Species occurance	Presence or		Geographic and Topographic features					Climatic features									Environmental features													Human factors
for schistosomiasis		Data sources	absence of species
Genus	Species	References	Bulinus	Biomphalaria	Latitude (°N)	Longitude (°E)	Altitude (m)	Slope (Degrees)	Distance to water body (m)	Bio1	Bio5	Bio6	Bio12	Bio13	Bio14	Land Surface Temperatur for 2000 (°C)	Land Surface Temperature for 2010(°C)	Land Surface Temperature for 2020 (°C)	Soil pH	water pH	Nitrogen content (g /kg)	Sand content (%)	Silt content (%)	Clay content (%)	Normalized Difference Vegetation Index (2000)	Normalized Difference Vegetation Index (2010)	Normalized Difference Vegetation Index (2020)	Land cover for 2021	Bulk density of fine earth fraction ( g/cm^3)	soil cation exchange capacity ( cmol(+)/kg)	soil organic carbon content in fine earth ( g/kg)	Human Influence Index	Footprint Index
Biomphalaria		GBIF.org (22 May 2023) GBIF Occurrence Download https://doi.org/10.15468/dl.6esfpk	0	1	-0.318	35.7	127	3.819	4215.25	216	37	135	1384	215	69	33.959	32.348	3.294	6.1	5.995	1.8	41	2	39	0.54	0.586	0.629	9	1.31	12.464	7.166	22	23
Biomphalaria	Biomphalaria pfeifferi	GBIF.org (22 May 2023) GBIF Occurrence Download https://doi.org/10.15468/dl.6esfpk	0	1	3.42	35.77	46	3.344	2392.58	291	366	221	198	55	2	44.385	43.62	42.368	8.1	8.3191	1.248	48	26	26	0.85	0.12	0.191	1	1.39	26.113	3.953	14	6
Bulinus	Bulinus truncatus	GBIF.org (22 May 2023) GBIF Occurrence Download https://doi.org/10.15468/dl.6esfpk	1	0	1.3546	34.3887	1889	4.72	1632.29	26	291	137	1386	191	33	27.847	27.68	26.299	5.5	5.7	2.6	34	24	42	0.78	0.738	0.699	14	1.2	15.445	15.445	21	11
Bulinus	Bulinus globosus	GBIF.org (22 May 2023) GBIF Occurrence Download https://doi.org/10.15468/dl.6esfpk	1	0	0.12783	3.7586	154	1.854	5642.98	229	33	158	958	129	32	33.413	32.129	31.142	6.7	6.495	1.748	31	29	4	0.517	0.573	0.62	14	1.31	17.174	8.25	18	11
Bulinus	Bulinus forskalii	GBIF.org (22 May 2023) GBIF Occurrence Download https://doi.org/10.15468/dl.6esfpk	1	0	-1.2	37.1667	1471	1.854	844.753	197	292	111	865	28	4	35.489	31.598	31.746	6.4	7	1.248	38	19	43	0.286	0.356	0.444	1	1.36	21.198	5.5	18	6
Biomphalaria	Biomphalaria stanleyi	GBIF.org (22 May 2023) GBIF Occurrence Download https://doi.org/10.15468/dl.6esfpk	0	1	-1.17886	29.6832	1838	15.415	569.113	165	229	99	1294	176	25	21.15	21.715	21.716	5.3	5.5	3	3	28	42	0.68	0.687	0.694	14	1.13	1.23	17.174	18	8
Bulinus	Bulinus forskalii	GBIF.org (22 May 2023) GBIF Occurrence Download https://doi.org/10.15468/dl.6esfpk	1	0	-1.35	37.7167	121	2.93	9661.43	211	36	12	742	24	1	36.173	31.325	3.742	6.4	6.3191	1	41	22	37	0.33	0.475	0.521	1	1.4	15.445	4.474	14	8
Bulinus	Bulinus forskalii	GBIF.org (22 May 2023) GBIF Occurrence Download https://doi.org/10.15468/dl.6esfpk	1	0	-0.19979	34.7746	1158	2.73	3375.8	224	311	146	1368	228	62	34.89	33.67	32.6	6.5	5.995	1.748	39	22	39	0.634	0.636	0.61	9	1.25	17.174	6.389	52	36
Bulinus	Bulinus africanus	GBIF.org (22 May 2023) GBIF Occurrence Download https://doi.org/10.15468/dl.6esfpk	1	0	-4.29667	39.5333	64	1.475	459.296	263	329	22	1227	298	18	29.467	3.17	3.265	5.7	5.7	1.4	63	12	25	0.649	0.556	0.594	1	1.42	8.974	4.474	18	12
Bulinus	Bulinus forskalii	GBIF.org (22 May 2023) GBIF Occurrence Download https://doi.org/10.15468/dl.6esfpk	1	0	-0.256667	34.9917	1177	2.73	26.2254	228	315	15	1211	194	6	36.348	34.452	31.341	6.3	6.2	1.624	33	21	45	0.512	0.527	0.632	9	1.37	19.86	7.166	18	19
Bulinus	Bulinus africanus	GBIF.org (22 May 2023) GBIF Occurrence Download https://doi.org/10.15468/dl.6esfpk	1	0	-3.425	37.7417	728	5.399	458.28	23	321	152	637	158	7	35.466	34.869	33.827	7.3	6.8191	0.812	46	19	35	0.49	0.312	0.399	1	1.36	15.445	4.474	18	13
Bulinus	Bulinus africanus	GBIF.org (22 May 2023) GBIF Occurrence Download https://doi.org/10.15468/dl.6esfpk	1	0	-1.34278	37.4367	1274	2.73	9356.88	24	297	118	848	223	3	34.853	29.695	29.725	5.9	7	1.3	43	17	4	0.359	0.538	0.567	1	1.39	12.464	5.686	26	12
Bulinus	Bulinus africanus	GBIF.org (22 May 2023) GBIF Occurrence Download https://doi.org/10.15468/dl.6esfpk	1	0	-0.256667	34.9917	1177	2.73	26.2254	228	315	15	1211	194	6	36.348	34.452	31.341	6.3	6.2	1.624	33	21	45	0.512	0.527	0.632	9	1.37	19.86	7.166	18	19
Bulinus	Bulinus africanus	GBIF.org (22 May 2023) GBIF Occurrence Download https://doi.org/10.15468/dl.6esfpk	1	0	-4.345	39.4917	78	3.829	4713.2	26	327	197	1271	34	19	28.582	3.183	3.334	5.8	5.7	1	66	13	2	0.693	0.655	0.673	14	1.44	1.23	4.474	18	15
Biomphalaria		GBIF.org (22 May 2023) GBIF Occurrence Download https://doi.org/10.15468/dl.6esfpk	0	1	-0.318195	35.6944	127	3.34	4237.14	216	37	135	1384	215	69	33.959	32.348	3.294	6.1	5.995	1.8	41	2	39	0.54	0.586	0.629	9	1.28	15.445	7.166	22	23
Biomphalaria	Biomphalaria sudanica	GBIF.org (22 May 2023) GBIF Occurrence Download https://doi.org/10.15468/dl.6esfpk	0	1	0.216667	34.3667	125	4.982	2192.84	218	32	143	1774	269	53	3.647	3.129	29.63	5.5	5.6	1.9	26	28	46	0.627	0.668	0.691	14	1.32	1.23	6.389	3	19
Biomphalaria	Biomphalaria sudanica	GBIF.org (22 May 2023) GBIF Occurrence Download https://doi.org/10.15468/dl.6esfpk	0	1	-0.941	34.776	1138	3.929	21.2872	224	311	146	1368	228	62	28.37	28.467	26.893	5.9						0.67	0.611	0.489	1	1.27	17.174	7.166	18	3
Biomphalaria		GBIF.org (22 May 2023) GBIF Occurrence Download https://doi.org/10.15468/dl.6esfpk	0	1	0.19226	34.7618	1531	5.918	274.498	26	3	116	1917	269	6	28.27	27.512	27.13	5.5	5.3191	4	24	28	48	0.643	0.65	0.614	14	1.27	12.464	8.974	18	17
Biomphalaria	Biomphalaria pfeifferi	GBIF.org (22 May 2023) GBIF Occurrence Download https://doi.org/10.15468/dl.6esfpk	0	1	-0.318195	35.6944	127	3.34	4237.14	216	37	135	1384	215	69	33.959	32.348	3.294	6.1	5.995	1.8	41	2	39	0.54	0.586	0.629	9	1.28	15.445	7.166	22	23
Biomphalaria	Biomphalaria sudanica	GBIF.org (22 May 2023) GBIF Occurrence Download https://doi.org/10.15468/dl.6esfpk	0	1	-0.538923	34.4488	1146	5.624	2121.72	219	33	141	1348	226	48	33.177	32.831	3.697	6.8	6.3191	1.9	38	2	41	0.545	0.58	0.64	9	1.32	26.113	6.389	22	18
Biomphalaria		GBIF.org (22 May 2023) GBIF Occurrence Download https://doi.org/10.15468/dl.6esfpk	0	1	-0.42549	34.2673	1152	1.854	276.932	225	35	15	152	179	41	28.152	28.472	26.796	6.7						0.221	0.29	0.74	16	1.35	19.86	5.686	0
Biomphalaria		GBIF.org (22 May 2023) GBIF Occurrence Download https://doi.org/10.15468/dl.6esfpk	0	1	-0.74973	34.7382	1259	4.627	972.558	224	311	146	1368	228	62	33.576	33.153	3.781	6.2	5.995	1.9	42	19	39	0.563	0.578	0.585	9	1.29	13.88	7.166	46	42
Biomphalaria		GBIF.org (22 May 2023) GBIF Occurrence Download https://doi.org/10.15468/dl.6esfpk	0	1	0.216667	34.3667	125	4.982	2192.84	218	32	143	1774	269	53	3.647	3.129	29.63	5.5	5.6	1.9	26	28	46	0.627	0.668	0.691	14	1.32	1.23	6.389	3	19
Biomphalaria		GBIF.org (22 May 2023) GBIF Occurrence Download https://doi.org/10.15468/dl.6esfpk	0	1	-0.9433	37.7528	139	6.721	596.898	211	314	112	1257	38	9	35.746	3.313	29.866	5.7	5.8191	1.624	2	21	59	0.563	0.75	0.731	14	1.2	21.198	8.974	14	16
Biomphalaria	Biomphalaria sudanica	GBIF.org (22 May 2023) GBIF Occurrence Download https://doi.org/10.15468/dl.6esfpk	0	1	-0.47694	34.2889	1196	3.34	625.326	225	35	15	152	179	41	33.896	32.63	3.13	6.6	6.3191	1.248	35	2	45	0.556	0.564	0.548	1	1.33	15.445	7.166	22	2
Biomphalaria	Biomphalaria sudanica	GBIF.org (22 May 2023) GBIF Occurrence Download https://doi.org/10.15468/dl.6esfpk	0	1	-0.421389	34.275	1152	2.93	227.593	225	35	15	152	179	41	28.152	28.472	26.796	6.2						0.356	0.282	0.256	11	1.34	15.445	5.686
Biomphalaria		GBIF.org (22 May 2023) GBIF Occurrence Download https://doi.org/10.15468/dl.6esfpk	0	1	-0.95867	34.7486	114		351.648	224	311	146	1368	228	62	29.589	29.636	28.72	6.2						0.382	0.434	0.179	13	1.26	21.198	8.25	46	4
Biomphalaria	Biomphalaria sudanica	GBIF.org (22 May 2023) GBIF Occurrence Download https://doi.org/10.15468/dl.6esfpk	0	1	-0.439722	34.2336	1152	0.927	859.989	225	35	15	152	179	41	29.56	3.88	27.358	6.6						0.534	0.517	0.588	9	1.32	19.86	7.166	22	15
Biomphalaria		GBIF.org (22 May 2023) GBIF Occurrence Download https://doi.org/10.15468/dl.6esfpk	0	1	0.98976	34.747	157	5.548	1639.14	23	296	117	1864	279	72	28.447	28.246	27.143	5.4	5.495	3	26	26	48	0.655	0.66	0.69	14	1.21	12.464	11.182	14	14
Biomphalaria	Biomphalaria sudanica	GBIF.org (22 May 2023) GBIF Occurrence Download https://doi.org/10.15468/dl.6esfpk	0	1	0.98976	34.747	157	5.548	1639.14	23	296	117	1864	279	72	28.447	28.246	27.143	5.4	5.495	3	26	26	48	0.655	0.66	0.69	14	1.21	12.464	11.182	14	14
Biomphalaria	Biomphalaria sudanica	GBIF.org (22 May 2023) GBIF Occurrence Download https://doi.org/10.15468/dl.6esfpk	0	1	-0.43631	34.2524	114	5.918	436.593	225	35	15	152	179	41	28.281	28.556	26.313	6.5	6.495	2	37	21	42	0.465	0.378	0.436	11	1.16	23.533	8.974	22	12
Biomphalaria		GBIF.org (22 May 2023) GBIF Occurrence Download https://doi.org/10.15468/dl.6esfpk	0	1	-0.186	34.7731	1158	0.927	3199.68	224	311	146	1368	228	62	34.89	33.67	32.6	6.1	5.995	1.748	39	22	39	0.634	0.636	0.61	9	1.28	17.174	7.166	52	36
Biomphalaria	Biomphalaria pfeifferi	GBIF.org (22 May 2023) GBIF Occurrence Download https://doi.org/10.15468/dl.6esfpk	0	1	-0.1519	34.3355	1223	1.311	4677.82	221	34	145	1427	24	52	35.321	32.672	3.54	6.6	6.2	1.4	46	15	38	0.553	0.64	0.651	12	1.33	11.182	6.389	22	19
Biomphalaria	Biomphalaria sudanica	GBIF.org (22 May 2023) GBIF Occurrence Download https://doi.org/10.15468/dl.6esfpk	0	1	-0.9433	37.7528	139	6.721	596.898	211	314	112	1257	38	9	35.746	3.313	29.866	5.7	5.8191	1.624	2	21	59	0.563	0.75	0.731	14	1.2	21.198	8.974	14	16
Biomphalaria	Biomphalaria sudanica	GBIF.org (22 May 2023) GBIF Occurrence Download https://doi.org/10.15468/dl.6esfpk	0	1	-0.514722	34.4744	1169		947.328	219	33	141	1348	226	48	27.46	27.847	27.281	6.1	7	1.9	38	2	42	0.481	0.571	0.576	9	1.24	21.198	8.25		15
Biomphalaria	Biomphalaria sudanica	GBIF.org (22 May 2023) GBIF Occurrence Download https://doi.org/10.15468/dl.6esfpk	0	1	-0.355556	34.6828	1163	4.627	526.422	216	36	134	133	22	54	29.865	3.11	27.735	6.1	5.8191	1.624	34	23	43	0.46	0.446	0.44	9	1.33	17.174	6.389	18	17
Biomphalaria	Biomphalaria sudanica	GBIF.org (22 May 2023) GBIF Occurrence Download https://doi.org/10.15468/dl.6esfpk	0	1	-0.42549	34.2673	1152	1.854	276.932	225	35	15	152	179	41	28.152	28.472	26.796	6.7						0.221	0.29	0.74	16	1.35	19.86	5.686
Biomphalaria		GBIF.org (22 May 2023) GBIF Occurrence Download https://doi.org/10.15468/dl.6esfpk	0	1	-0.941	34.776	1138	3.929	21.2872	224	311	146	1368	228	62	28.37	28.467	26.893	5.9						0.67	0.611	0.489	1	1.27	17.174	7.166	18	3
Biomphalaria	Biomphalaria pfeifferi	GBIF.org (22 May 2023) GBIF Occurrence Download https://doi.org/10.15468/dl.6esfpk	0	1	-2.5712	38.7139	846	4.627	74.3937	232	32	154	628	161	1	36.472	34.96	34.434	6.3	6.3191	0.7	56	16	29	0.43	0.486	0.558	1	1.38	13.88	6.389	26	15
Biomphalaria		GBIF.org (22 May 2023) GBIF Occurrence Download https://doi.org/10.15468/dl.6esfpk	0	1	-0.124952	34.7425	114	4.982	378.247	224	311	146	1368	228	62	26.989	27.733	27.32	5.9	5.8191	1.9	36	26	38	0.418	0.221	0.163	9	1.24	17.174	7.166	39	39
Biomphalaria		GBIF.org (22 May 2023) GBIF Occurrence Download https://doi.org/10.15468/dl.6esfpk	0	1	-0.1194	34.7133	114	2.73	347.113	224	311	146	1368	228	62	26.118	27.93	26.414							0.539	0.339	0.226	11				18
Biomphalaria	Biomphalaria sudanica	GBIF.org (22 May 2023) GBIF Occurrence Download https://doi.org/10.15468/dl.6esfpk	0	1	-0.74973	34.7382	1259	4.627	972.558	224	311	146	1368	228	62	33.576	33.153	3.781	6.2	5.995	1.9	42	19	39	0.563	0.578	0.585	9	1.29	13.88	7.166	46	42
Biomphalaria	Biomphalaria sudanica	GBIF.org (22 May 2023) GBIF Occurrence Download https://doi.org/10.15468/dl.6esfpk	0	1	-0.463889	34.2783	1196	5.624	294.763	225	35	15	152	179	41	33.953	31.829	3.44	6.6	6.495	1.4	36	2	44	0.439	0.464	0.481	11	1.25	17.174	8.25	22
Biomphalaria	Biomphalaria sudanica	GBIF.org (22 May 2023) GBIF Occurrence Download https://doi.org/10.15468/dl.6esfpk	0	1	-0.1519	34.3355	1223	1.311	4677.82	221	34	145	1427	24	52	35.321	32.672	3.54	6.6	6.2	1.4	46	15	38	0.553	0.64	0.651	12	1.33	11.182	6.389	22	19
Biomphalaria	Biomphalaria sudanica	GBIF.org (22 May 2023) GBIF Occurrence Download https://doi.org/10.15468/dl.6esfpk	0	1	-0.9435	34.6865	1138	1.311	248.694	224	311	146	1368	228	62	3.325	3.159	27.593	6.2						0.658	0.653	0.653	12	1.24	13.88	7.166	18
Biomphalaria	Biomphalaria sudanica	GBIF.org (22 May 2023) GBIF Occurrence Download https://doi.org/10.15468/dl.6esfpk	0	1	-0.95867	34.7486	114		351.648	224	311	146	1368	228	62	29.589	29.636	28.72	6.2						0.382	0.434	0.179	13	1.26	21.198	8.25	46	4
Biomphalaria	Biomphalaria sudanica	GBIF.org (22 May 2023) GBIF Occurrence Download https://doi.org/10.15468/dl.6esfpk	0	1	-0.8992	34.7393	114	2.93	377.39	224	311	146	1368	228	62	32.546	32.371	3.444	6	5.995	1.5	38	2	42	0.542	0.674	0.69	11	1.23	15.445	7.166	38
Biomphalaria	Biomphalaria sudanica	GBIF.org (22 May 2023) GBIF Occurrence Download https://doi.org/10.15468/dl.6esfpk	0	1	-0.19979	34.7746	1158	2.73	3375.8	224	311	146	1368	228	62	34.89	33.67	32.6	6.5	5.995	1.748	39	22	39	0.634	0.636	0.61	9	1.25	17.174	6.389	52	36
Biomphalaria	Biomphalaria sudanica	GBIF.org (22 May 2023) GBIF Occurrence Download https://doi.org/10.15468/dl.6esfpk	0	1	-0.124952	34.7425	114	4.982	378.247	224	311	146	1368	228	62	26.989	27.733	27.32	5.9	5.8191	1.9	36	26	38	0.418	0.221	0.163	9	1.24	17.174	7.166	39	39
Biomphalaria	Biomphalaria sudanica	GBIF.org (22 May 2023) GBIF Occurrence Download https://doi.org/10.15468/dl.6esfpk	0	1	-0.186	34.7731	1158	0.927	3199.68	224	311	146	1368	228	62	34.89	33.67	32.6	6.1	5.995	1.748	39	22	39	0.634	0.636	0.61	9	1.28	17.174	7.166	52	36
Biomphalaria	Biomphalaria pfeifferi	GBIF.org (22 May 2023) GBIF Occurrence Download https://doi.org/10.15468/dl.6esfpk	0	1	-0.533667	37.3615	143	3.929	285.772	26	318	18	151	26	17	35.43	29.683	28.38	5.7	5.8191	1.8	22	22	55	0.4	0.616	0.735	9	1.2	13.88	8.974	14	12
Biomphalaria		GBIF.org (22 May 2023) GBIF Occurrence Download https://doi.org/10.15468/dl.6esfpk	0	1	-0.9435	34.6865	1138	1.311	248.694	224	311	146	1368	228	62	3.325	3.159	27.593	6.2						0.658	0.653	0.653	12	1.24	13.88	7.166	18
Biomphalaria		GBIF.org (22 May 2023) GBIF Occurrence Download https://doi.org/10.15468/dl.6esfpk	0	1	-0.1519	34.3355	1223	1.311	4677.82	221	34	145	1427	24	52	35.321	32.672	3.54	6.6	6.2	1.4	46	15	38	0.553	0.64	0.651	12	1.33	11.182	6.389	22	19
Biomphalaria	Biomphalaria sudanica	GBIF.org (22 May 2023) GBIF Occurrence Download https://doi.org/10.15468/dl.6esfpk	0	1	0.19226	34.7618	1531	5.918	274.498	26	3	116	1917	269	6	28.27	27.512	27.13	5.5	5.3191	4	24	28	48	0.643	0.65	0.614	14	1.27	12.464	8.974	18	17
Biomphalaria		GBIF.org (22 May 2023) GBIF Occurrence Download https://doi.org/10.15468/dl.6esfpk	0	1	-0.187851	34.3862	1145	3.34	512.183	227	39	151	1121	194	41	3.86	28.787	27.524	6	6.3191	1.4	35	21	44	0.35	0.497	0.239	11	1.39	11.182	5.686	22
Biomphalaria		GBIF.org (22 May 2023) GBIF Occurrence Download https://doi.org/10.15468/dl.6esfpk	0	1	-0.11389	34.7147	114	1.311	23.9781	224	311	146	1368	228	62	26.118	27.93	26.414	6						0.585	0.555	0.57	11	1.23	17.174	8.25	18
Biomphalaria	Biomphalaria sudanica	GBIF.org (22 May 2023) GBIF Occurrence Download https://doi.org/10.15468/dl.6esfpk	0	1	-0.1914	34.775	1158	2.73	3415.86	224	311	146	1368	228	62	34.89	33.67	32.6	6.3	5.995	1.5	39	23	38	0.634	0.636	0.61	9	1.31	17.174	6.389	52	36
Biomphalaria	Biomphalaria choanomphala	GBIF.org (22 May 2023) GBIF Occurrence Download https://doi.org/10.15468/dl.6esfpk	0	1	-0.47694	34.2889	1196	3.34	625.326	225	35	15	152	179	41	33.896	32.63	3.13	6.6	6.3191	1.248	35	2	45	0.556	0.564	0.548	1	1.33	15.445	7.166	22	2
Biomphalaria	Biomphalaria sudanica	GBIF.org (22 May 2023) GBIF Occurrence Download https://doi.org/10.15468/dl.6esfpk	0	1	-0.78333	34.7367	1259	3.75	69.3776	224	311	146	1368	228	62	33.576	33.153	3.781	6.3	5.995	1.624	4	19	41	0.55	0.496	0.59	9	1.29	15.445	7.166	38	42
Biomphalaria	Biomphalaria choanomphala	GBIF.org (22 May 2023) GBIF Occurrence Download https://doi.org/10.15468/dl.6esfpk	0	1	0.216667	34.3667	125	4.982	2192.84	218	32	143	1774	269	53	3.647	3.129	29.63	5.5	5.6	1.9	26	28	46	0.627	0.668	0.691	14	1.32	1.23	6.389	3	19
Bulinus	Bulinus globosus	GBIF.org (22 May 2023) GBIF Occurrence Download https://doi.org/10.15468/dl.6esfpk	1	0	-0.3181	35.69	127	2.78	423.288	216	37	135	1384	215	69	33.959	32.348	3.294	6.1	5.995	1.8	41	2	39	0.54	0.586	0.629	9	1.31	12.464	7.166	22	23
Bulinus	Bulinus forskalii	GBIF.org (22 May 2023) GBIF Occurrence Download https://doi.org/10.15468/dl.6esfpk	1	0	-0.89833	34.7313	1138	4.141	79.2375	224	311	146	1368	228	62	31.323	31.19	28.71	5.9	6	1.8	38	21	41	0.569	0.592	0.692	14	1.32	15.445	8.25	18	3
Bulinus	Bulinus forskalii	GBIF.org (22 May 2023) GBIF Occurrence Download https://doi.org/10.15468/dl.6esfpk	1	0	-0.191	34.775	1158	2.73	3415.44	224	311	146	1368	228	62	34.89	33.67	32.6	6.3	5.995	1.5	39	23	38	0.634	0.636	0.61	9	1.31	17.174	6.389	52	36
Biomphalaria	Biomphalaria pfeifferi	GBIF.org (22 May 2023) GBIF Occurrence Download https://doi.org/10.15468/dl.6esfpk	0	1	-0.117377	34.789	1158	1.311	58.5556	224	311	146	1368	228	62	33.575	32.542	3.496	6.5	5.995	1.5	36	24	39	0.475	0.517	0.468	9	1.35	17.174	5.686	46	32
Bulinus	Bulinus forskalii	GBIF.org (22 May 2023) GBIF Occurrence Download https://doi.org/10.15468/dl.6esfpk	1	0	-0.186	34.7731	1158	0.927	3199.68	224	311	146	1368	228	62	34.89	33.67	32.6	6.1	5.995	1.748	39	22	39	0.634	0.636	0.61	9	1.28	17.174	7.166	52	36
Biomphalaria	Biomphalaria pfeifferi	GBIF.org (22 May 2023) GBIF Occurrence Download https://doi.org/10.15468/dl.6esfpk	0	1	-0.681667	37.3433	1144	2.73	668.843	215	323	119	864	232	4	33.967	29.155	28.543	6.1	6	1.3	28	22	5	0.45	0.545	0.579	9	1.29	13.88	7.166	22	17
Bulinus	Bulinus forskalii	GBIF.org (22 May 2023) GBIF Occurrence Download https://doi.org/10.15468/dl.6esfpk	1	0	-0.9451	34.7761	1138	3.929	16.9189	224	311	146	1368	228	62	28.37	28.467	26.893	5.9						0.67	0.611	0.489	1	1.27	17.174	7.166	18	3
Biomphalaria	Biomphalaria pfeifferi	GBIF.org (22 May 2023) GBIF Occurrence Download https://doi.org/10.15468/dl.6esfpk	0	1	-1.38167	37.9969	11	3.819	7841.48	219	38	134	92	286	1	34.487	3.562	3.11	5.7	7	1	48	18	34	0.461	0.55	0.511	1	1.36	15.445	5.5	26	17
Bulinus	Bulinus globosus	GBIF.org (22 May 2023) GBIF Occurrence Download https://doi.org/10.15468/dl.6esfpk	1	0	-4.34158	39.5134	33	3.715	57.925	264	33	22	134	32	18	28.424	3.721	29.713	6.1	5.7	1.124	63	14	23	0.688	0.663	0.674	14	1.4	1.23	5.686	22	16
Biomphalaria	Biomphalaria pfeifferi	GBIF.org (22 May 2023) GBIF Occurrence Download https://doi.org/10.15468/dl.6esfpk	0	1	1	38	675	3.75	1333.49	244	339	155	461	13	1	42.215	4.149	37.736	7.8	7.5	0.7	45	24	31	0.213	0.218	0.36	1	1.45	11.182	3.55	8	11
Bulinus	Bulinus africanus	GBIF.org (22 May 2023) GBIF Occurrence Download https://doi.org/10.15468/dl.6esfpk	1	0	-0.45934	35.1681	1767	0.927	125.385	179	274	96	179	256	72	27.544	26.93	26.373	5.6	5.5	2.8	21	32	47	0.744	0.772	0.779	14	1.16	15.445	12.464	21	23
Biomphalaria	Biomphalaria pfeifferi	GBIF.org (22 May 2023) GBIF Occurrence Download https://doi.org/10.15468/dl.6esfpk	0	1	-0.75	37	1627	5.548	2196.99	165	26	82	1755	45	49	3.841	25.934	26.65	5.5	5.495	2.6	11	27	62	0.49	0.589	0.65	9	1.24	13.88	13.88	18	17
Bulinus	Bulinus forskalii	GBIF.org (22 May 2023) GBIF Occurrence Download https://doi.org/10.15468/dl.6esfpk	1	0	1	38	675	3.75	1333.49	244	339	155	461	13	1	42.215	4.149	37.736	7.8	7.5	0.7	45	24	31	0.213	0.218	0.36	1	1.45	11.182	3.55	8	11
Biomphalaria		GBIF.org (22 May 2023) GBIF Occurrence Download https://doi.org/10.15468/dl.6esfpk	0	1	-0.6	34.7333	159	4.982	766.675	21	294	117	1743	25	72	29.768	29.17	26.995	5.5	5.495	2.5	25	27	48	0.676	0.74	0.744	14	1.18	13.88	11.182	21	13
Bulinus	Bulinus forskalii	GBIF.org (22 May 2023) GBIF Occurrence Download https://doi.org/10.15468/dl.6esfpk	1	0	-1.32563	37.2887	1482	4.628	1434.33	197	292	111	865	28	4	36.734	3.893	3.662	6	6.8191	1.5	4	19	41	0.269	0.42	0.446	1	1.38	15.445	5.686	18	16
Bulinus	Bulinus globosus	GBIF.org (22 May 2023) GBIF Occurrence Download https://doi.org/10.15468/dl.6esfpk	1	0	-3.58333	37.75	72		787.271	231	321	152	625	131	7	28.16	27.172	27.44							0.38	-0.72	0.263	17				14	11
Biomphalaria	Biomphalaria pfeifferi	GBIF.org (22 May 2023) GBIF Occurrence Download https://doi.org/10.15468/dl.6esfpk	0	1	-1.32563	37.2887	1482	4.628	1434.33	197	292	111	865	28	4	36.734	3.893	3.662	6	6.8191	1.5	4	19	41	0.269	0.42	0.446	1	1.38	15.445	5.686	18	16
Bulinus	Bulinus africanus	GBIF.org (22 May 2023) GBIF Occurrence Download https://doi.org/10.15468/dl.6esfpk	1	0	-1.71641	34.5746	1522	4.141	3293.69	24	287	125	1392	21	5	29.831	29.571	28.275	5.7	5.495	1.9	26	32	43	0.638	0.676	0.687	12	1.29	1.23	8.974	22	16
Biomphalaria	Biomphalaria sudanica	GBIF.org (22 May 2023) GBIF Occurrence Download https://doi.org/10.15468/dl.6esfpk	0	1	-0.5	34.5	1149	9.89	1518.59	226	39	149	1138	197	41	28.98	28.819	27.947	5.8	5.8191	2	44	2	37	0.56	0.553	0.573	9	1.31	15.445	8.25	22	19
Biomphalaria	Biomphalaria pfeifferi	GBIF.org (22 May 2023) GBIF Occurrence Download https://doi.org/10.15468/dl.6esfpk	0	1	-0.3181	35.69	127	2.78	423.288	216	37	135	1384	215	69	33.959	32.348	3.294	6.1	5.995	1.8	41	2	39	0.54	0.586	0.629	9	1.31	12.464	7.166	22	23
Biomphalaria	Biomphalaria pfeifferi	GBIF.org (22 May 2023) GBIF Occurrence Download https://doi.org/10.15468/dl.6esfpk	0	1	-1.32411	37.3448	1636	6.659	7699.88	25	3	117	826	218	3	33.271	27.55	28.31	6.3	6	1.624	4	2	4	0.397	0.546	0.55	1	1.31	15.445	8.974	22	17
Biomphalaria	Biomphalaria pfeifferi	GBIF.org (22 May 2023) GBIF Occurrence Download https://doi.org/10.15468/dl.6esfpk	0	1	-3.39823	37.67	756	1.854	3282.59	23	321	152	637	158	7	37.28	35.722	35.54	7	6.995	0.9	46	18	36	0.344	0.497	0.587	13	1.3	28.964	7.166	38	26
Biomphalaria	Biomphalaria pfeifferi	GBIF.org (22 May 2023) GBIF Occurrence Download https://doi.org/10.15468/dl.6esfpk	0	1	-0.818	37.622	163	1.259	1277.89	215	319	118	81	213	2	3.768	28.58	27.944	6.1	6.3191	1.124	41	18	42	0.483	0.595	0.647	1	1.33	15.445	7.166	18	5
Biomphalaria	Biomphalaria sudanica	GBIF.org (22 May 2023) GBIF Occurrence Download https://doi.org/10.15468/dl.6esfpk	0	1	-0.14532	34.7363	1136	4.627	47.8869	224	311	146	1368	228	62	25.118	25.873	25.551	5.9	5.995	4	31	29	39	0.591	0.567	0.516	11	1.28	17.174	7.166	18	39
Bulinus	Bulinus africanus	GBIF.org (22 May 2023) GBIF Occurrence Download https://doi.org/10.15468/dl.6esfpk	1	0	-3.39823	37.67	756	1.854	3282.59	23	321	152	637	158	7	37.28	35.722	35.54	7	6.995	0.9	46	18	36	0.344	0.497	0.587	13	1.3	28.964	7.166	38	26
Bulinus	Bulinus forskalii	GBIF.org (22 May 2023) GBIF Occurrence Download https://doi.org/10.15468/dl.6esfpk	1	0	-0.818	37.622	163	1.259	1277.89	215	319	118	81	213	2	3.768	28.58	27.944	6.1	6.3191	1.124	41	18	42	0.483	0.595	0.647	1	1.33	15.445	7.166	18	5
Biomphalaria	Biomphalaria pfeifferi	GBIF.org (22 May 2023) GBIF Occurrence Download https://doi.org/10.15468/dl.6esfpk	0	1	-1.38553	37.6556	1183	4.628	6952.98	211	39	12	722	213	2	38.662	32.843	31.522	6.2	6.2	1.124	44	17	4	0.298	0.49	0.465	1	1.43	12.464	3.953	14	15
Biomphalaria	Biomphalaria sudanica	GBIF.org (22 May 2023) GBIF Occurrence Download https://doi.org/10.15468/dl.6esfpk	0	1	-0.3525	34.6673	1163	2.622	538.357	216	36	134	133	22	54	29.186	29.734	27.321	6.1	5.995	1.624	35	22	43	0.414	0.466	0.451	11	1.26	15.445	7.166	18	13
Biomphalaria	Biomphalaria pfeifferi	GBIF.org (22 May 2023) GBIF Occurrence Download https://doi.org/10.15468/dl.6esfpk	0	1	0.176881	37.9836	1795	26.54	3442.46	189	284	13	293	522	17	21.923	21.729	21.612	5.2	5.3191	4.6	24	24	53	0.769	0.766	0.794	2	1.12	17.174	17.174	18	16
Biomphalaria	Biomphalaria sudanica	GBIF.org (22 May 2023) GBIF Occurrence Download https://doi.org/10.15468/dl.6esfpk	0	1	-0.188265	29.9158	923	5.624	38.6784	23	31	162	915	127	3	3.31	28.596	29.147	5.6	6.3191	1.624	34	32	35	0.567	0.584	0.595	11	1.22	12.464	8.974		1
Biomphalaria	Biomphalaria sudanica	GBIF.org (22 May 2023) GBIF Occurrence Download https://doi.org/10.15468/dl.6esfpk	0	1	-2.1672	36.4921	62	5.395	6712.25	248	336	166	469	17	4	43.143	38.616	36.634	7.8	7.5	1	46	21	32	0.197	0.259	0.34	1	1.41	19.86	3.482	12	6
Biomphalaria	Biomphalaria sudanica	GBIF.org (22 May 2023) GBIF Occurrence Download https://doi.org/10.15468/dl.6esfpk	0	1	-0.336198	34.3562	114	4.719	549.267	226	39	149	1138	197	41	32.83	33.722	28.888	6.5	6.6	1.3	36	19	44	0.487	0.442	0.564	11	1.35	17.174	6.389
Bulinus	Bulinus forskalii	GBIF.org (22 May 2023) GBIF Occurrence Download https://doi.org/10.15468/dl.6esfpk	1	0	-0.1914	34.775	1158	2.73	3415.86	224	311	146	1368	228	62	34.89	33.67	32.6	6.3	5.995	1.5	39	23	38	0.634	0.636	0.61	9	1.31	17.174	6.389	52	36
Biomphalaria	Biomphalaria pfeifferi	GBIF.org (22 May 2023) GBIF Occurrence Download https://doi.org/10.15468/dl.6esfpk	0	1	-0.74973	34.7382	1259	4.627	972.558	224	311	146	1368	228	62	33.576	33.153	3.781	6.2	5.995	1.9	42	19	39	0.563	0.578	0.585	9	1.29	13.88	7.166	46	42
Biomphalaria	Biomphalaria sudanica	GBIF.org (22 May 2023) GBIF Occurrence Download https://doi.org/10.15468/dl.6esfpk	0	1	-0.356594	34.6836	1163	2.73	671.54	216	36	134	133	22	54	29.865	3.11	27.735	6.3	5.8191	1.624	34	24	42	0.499	0.532	0.67	9	1.26	13.88	8.25	18	13
Biomphalaria	Biomphalaria pfeifferi	GBIF.org (22 May 2023) GBIF Occurrence Download https://doi.org/10.15468/dl.6esfpk	0	1	-2.41267	37.9647	875	4.983	451.316	225	313	147	643	174	1	32.115	31.37	31.55	6.8	7	0.624	58	12	3	0.411	0.48	0.442	1	1.4	13.88	5.5	19	23
Bulinus	Bulinus forskalii	GBIF.org (22 May 2023) GBIF Occurrence Download https://doi.org/10.15468/dl.6esfpk	1	0	2.33997	37.9882	131	4.983	3173.79	233	33	145	582	175	3	38.139	33.969	3.665	6.6	8	1.3	42	21	38	0.244	0.37	0.466	1	1.24	17.174	1.23	18	17
Biomphalaria	Biomphalaria sudanica	GBIF.org (22 May 2023) GBIF Occurrence Download https://doi.org/10.15468/dl.6esfpk	0	1	-0.1194	34.7133	114	2.73	347.113	224	311	146	1368	228	62	26.118	27.93	26.414							0.539	0.339	0.226	11				18
Bulinus	Bulinus globosus	GBIF.org (22 May 2023) GBIF Occurrence Download https://doi.org/10.15468/dl.6esfpk	1	0	-4.12353	39.5464	286	2.937	184.771	243	315	177	729	19	29	29.892	32.66	32.422	6.5	6.995	0.9	47	17	35	0.538	0.496	0.569	1	1.36	13.88	3.953	14	1
Bulinus	Bulinus truncatus	GBIF.org (22 May 2023) GBIF Occurrence Download https://doi.org/10.15468/dl.6esfpk	1	0	-0.421389	34.275	1152	2.93	227.593	225	35	15	152	179	41	28.152	28.472	26.796	6.2						0.356	0.282	0.256	11	1.34	15.445	5.686
Bulinus	Bulinus globosus	GBIF.org (22 May 2023) GBIF Occurrence Download https://doi.org/10.15468/dl.6esfpk	1	0	-3.39823	37.67	756	1.854	3282.59	23	321	152	637	158	7	37.28	35.722	35.54	7	6.995	0.9	46	18	36	0.344	0.497	0.587	13	1.3	28.964	7.166	38	26
Bulinus	Bulinus forskalii	GBIF.org (22 May 2023) GBIF Occurrence Download https://doi.org/10.15468/dl.6esfpk	1	0	0.176881	37.9836	1795	26.54	3442.46	189	284	13	293	522	17	21.923	21.729	21.612	5.2	5.3191	4.6	24	24	53	0.769	0.766	0.794	2	1.12	17.174	17.174	18	16
Bulinus	Bulinus africanus	GBIF.org (22 May 2023) GBIF Occurrence Download https://doi.org/10.15468/dl.6esfpk	1	0	-1.21988	37.2378	1511	6.531	5178.8	197	292	111	865	28	4	38.27	31.838	31.877	6.2	6.6	1.624	4	2	39	0.323	0.422	0.462	1	1.33	15.445	5.5	18	6
Bulinus	Bulinus forskalii	GBIF.org (22 May 2023) GBIF Occurrence Download https://doi.org/10.15468/dl.6esfpk	1	0	-0.538923	34.4488	1146	5.624	2121.72	219	33	141	1348	226	48	33.177	32.831	3.697	6.8	6.3191	1.9	38	2	41	0.545	0.58	0.64	9	1.32	26.113	6.389	22	18
Bulinus	Bulinus africanus	GBIF.org (22 May 2023) GBIF Occurrence Download https://doi.org/10.15468/dl.6esfpk	1	0	-1.372	37.9942	1145	11.326	884.142	219	38	134	92	286	1	34.897	3.963	29.758	5.8	7	1	46	17	36	0.455	0.492	0.553	1	1.33	13.88	6.389	39	19
Bulinus	Bulinus truncatus	GBIF.org (22 May 2023) GBIF Occurrence Download https://doi.org/10.15468/dl.6esfpk	1	0	-0.5364	34.5149	1148		12.3587	225	33	155	941	161	36	27.415	27.123	25.937		5.995	1.3	37	2	43	0.132	0.26	0.252	11					21
Biomphalaria	Biomphalaria sudanica	GBIF.org (22 May 2023) GBIF Occurrence Download https://doi.org/10.15468/dl.6esfpk	0	1	-0.34864	34.6896	1163	3.75	238.233	216	36	134	133	22	54	26.151	26.426	25.791	6.3						0.33	0.45	0.326	11	1.22	17.174	8.25	18	17
Biomphalaria	Biomphalaria pfeifferi	GBIF.org (22 May 2023) GBIF Occurrence Download https://doi.org/10.15468/dl.6esfpk	0	1	-0.538923	34.4488	1146	5.624	2121.72	219	33	141	1348	226	48	33.177	32.831	3.697	6.8	6.3191	1.9	38	2	41	0.545	0.58	0.64	9	1.32	26.113	6.389	22	18
Biomphalaria	Biomphalaria sudanica	GBIF.org (22 May 2023) GBIF Occurrence Download https://doi.org/10.15468/dl.6esfpk	0	1	-0.9587	34.7485	114		341.262	224	311	146	1368	228	62	29.589	29.636	28.72	6.2						0.382	0.434	0.179	13	1.26	21.198	8.25	46	4
Biomphalaria		GBIF.org (22 May 2023) GBIF Occurrence Download https://doi.org/10.15468/dl.6esfpk	0	1	2.33997	37.9882	131	4.983	3173.79	233	33	145	582	175	3	38.139	33.969	3.665	6.6	8	1.3	42	21	38	0.244	0.37	0.466	1	1.24	17.174	1.23	18	17
Biomphalaria		GBIF.org (22 May 2023) GBIF Occurrence Download https://doi.org/10.15468/dl.6esfpk	0	1	0.176881	37.9836	1795	26.54	3442.46	189	284	13	293	522	17	21.923	21.729	21.612	5.2	5.3191	4.6	24	24	53	0.769	0.766	0.794	2	1.12	17.174	17.174	18	16
Biomphalaria		GBIF.org (22 May 2023) GBIF Occurrence Download https://doi.org/10.15468/dl.6esfpk	0	1	-0.538923	34.4488	1146	5.624	2121.72	219	33	141	1348	226	48	33.177	32.831	3.697	6.8	6.3191	1.9	38	2	41	0.545	0.58	0.64	9	1.32	26.113	6.389	22	18
Biomphalaria		GBIF.org (22 May 2023) GBIF Occurrence Download https://doi.org/10.15468/dl.6esfpk	0	1	0.646983	33.8319	173	5.846	662.94	227	35	163	1364	214	56	29.223	28.672	27.723	6	5.8191	1.4	36	21	43	0.619	0.625	0.67	9	1.18	15.445	1.23	26	8
Biomphalaria		GBIF.org (22 May 2023) GBIF Occurrence Download https://doi.org/10.15468/dl.6esfpk	0	1	1.3353	33.7162	139		594.759	238	327	171	1322	24	25	26.268	25.861	25.525							-0.43	-0.33	-0.48	17				18	15
Bulinus	Bulinus globosus	GBIF.org (22 May 2023) GBIF Occurrence Download https://doi.org/10.15468/dl.6esfpk	1	0	0.32357	33.6114	1146	4.627	367.53	222	294	156	1339	29	52	27.165	26.493	25.662	5.6	5.5	1.4	38	23	39	0.715	0.734	0.776	9	1.23	15.445	8.25	18	12
Biomphalaria	Biomphalaria sudanica	GBIF.org (22 May 2023) GBIF Occurrence Download https://doi.org/10.15468/dl.6esfpk	0	1	2.23333	32.5333	158	3.342	3522.78	234	329	163	1294	184	24	31.763	3.951	29.673	6	6.2	1.748	39	2	41	0.621	0.668	0.659	14	1.38	8.974	8.25	21	11
Biomphalaria	Biomphalaria sudanica	GBIF.org (22 May 2023) GBIF Occurrence Download https://doi.org/10.15468/dl.6esfpk	0	1	-0.366667	3.38333	1732	9.24	2629.45	193	263	125	115	143	36	27.437	26.53	26.656	5.3	5.6	2.6	31	28	41	0.76	0.727	0.649	14	1.19	11.182	15.445	1	14
Biomphalaria	Biomphalaria sudanica	GBIF.org (22 May 2023) GBIF Occurrence Download https://doi.org/10.15468/dl.6esfpk	0	1	0.43889	3.14944	915		1786.24	229	33	158	958	129	32	25.49	24.844	24.691							0.33	-0.2	-0.18	17
Bulinus	Bulinus truncatus	GBIF.org (22 May 2023) GBIF Occurrence Download https://doi.org/10.15468/dl.6esfpk	1	0	-1.31667	36.8833	1624	1.854	3321.98	193	284	112	8	169	12	36.45	33.31	35.366	7	6.8191	1.248	39	18	42	0.221	0.166	0.156	13	1.33	19.86	7.166	6	46
Biomphalaria	Biomphalaria pfeifferi	GBIF.org (22 May 2023) GBIF Occurrence Download https://doi.org/10.15468/dl.6esfpk	0	1	0.266667	31.6167	1248	3.819	3945.63	216	285	153	925	123	33	29.997	29.31	29.354	5.8	5.995	1.748	37	28	35	0.671	0.72	0.75	14	1.32	1.23	1.23	18	14
Biomphalaria	Biomphalaria alexandri	GBIF.org (22 May 2023) GBIF Occurrence Download https://doi.org/10.15468/dl.6esfpk	0	1	2.32839	37.9899	142	2.623	2877.16	216	312	128	74	27	5	35.54	31.52	29.355	6.3	6.995	1.3	44	2	36	0.324	0.411	0.448	1	1.28	19.86	7.166	18	16
Bulinus	Bulinus africanus	GBIF.org (22 May 2023) GBIF Occurrence Download https://doi.org/10.15468/dl.6esfpk	1	0	1.78849	31.7198	1118	5.393	4463.44	229	312	163	133	171	37	29.911	29.72	29.183	5.9	6	1.3	41	21	37	0.58	0.655	0.656	14	1.37	1.23	8.25	21	19
Bulinus	Bulinus truncatus	GBIF.org (22 May 2023) GBIF Occurrence Download https://doi.org/10.15468/dl.6esfpk	1	0	-0.383333	37	172	19.471	58.8558	164	262	72	1164	221	39	33.612	27.727	27.396	6	6.2	1.624	36	28	36	0.516	0.658	0.79	13	1.17	19.86	12.464	3	25
Biomphalaria	Biomphalaria alexandri	GBIF.org (22 May 2023) GBIF Occurrence Download https://doi.org/10.15468/dl.6esfpk	0	1	-0.833333	38.8333	924	3.929	7836.57	22	316	125	763	258		37.65	33.547	32.527	6.2	6.495	0.812	54	14	32	0.353	0.442	0.521	1	1.44	12.464	4.474	18	14
Bulinus	Bulinus africanus	GBIF.org (22 May 2023) GBIF Occurrence Download https://doi.org/10.15468/dl.6esfpk	1	0	2.66667	34.3333	1139	2.931	134.583	235	323	166	84	12	12	33.875	32.65	3.667	6.9	6.5	1.3	37	24	39	0.5	0.545	0.614	1	1.33	26.113	8.25	5	2
Biomphalaria	Biomphalaria alexandri	GBIF.org (22 May 2023) GBIF Occurrence Download https://doi.org/10.15468/dl.6esfpk	0	1	0.5	36.15	1517		9387.68	196	296	13	935	147	23	36.867	28.98	28.33		6.495	1.8	34	25	41	0.277	0.18	-0.14	17				22	11
Bulinus	Bulinus africanus	GBIF.org (22 May 2023) GBIF Occurrence Download https://doi.org/10.15468/dl.6esfpk	1	0	-1.2	37.1667	1471	1.854	844.753	197	292	111	865	28	4	35.489	31.598	31.746	6.4	7	1.248	38	19	43	0.286	0.356	0.444	1	1.36	21.198	5.5	18	6
Biomphalaria	Biomphalaria alexandri	GBIF.org (22 May 2023) GBIF Occurrence Download https://doi.org/10.15468/dl.6esfpk	0	1	1.78849	31.7198	1118	5.393	4463.44	229	312	163	133	171	37	29.911	29.72	29.183	5.9	6	1.3	41	21	37	0.58	0.655	0.656	14	1.37	1.23	8.25	21	19
Bulinus	Bulinus africanus	GBIF.org (22 May 2023) GBIF Occurrence Download https://doi.org/10.15468/dl.6esfpk	1	0	2.26278	32.6958	151	1.312	1885.64	234	331	161	134	183	22	3.653	29.824	29.226	6	6.2	1.8	36	21	43	0.646	0.679	0.686	14	1.34	1.23	8.25	21	22
Biomphalaria		GBIF.org (22 May 2023) GBIF Occurrence Download https://doi.org/10.15468/dl.6esfpk	0	1	0.816667	3.66667	716	3.341	4536.67	222	295	156	1265	15	5	27.314	26.853	26.6	5.2	5.3191	1.5	34	28	38	0.83	0.816	0.827	2	1.24	13.88	5.686	18	7
Biomphalaria	Biomphalaria alexandri	GBIF.org (22 May 2023) GBIF Occurrence Download https://doi.org/10.15468/dl.6esfpk	0	1	1.88548	32.3711	141	3.93	2393.25	234	323	166	1275	16	29	3.161	28.73	28.515	5.9	6	3	39	21	4	0.624	0.67	0.67	12	1.38	8.974	7.166	25	15
Biomphalaria	Biomphalaria pfeifferi	GBIF.org (22 May 2023) GBIF Occurrence Download https://doi.org/10.15468/dl.6esfpk	0	1	-1.3	36.9167	169		363.293	193	284	112	8	169	12	37.47	31.218	32.241	7	6.8191	1.124	43	2	37	0.261	0.477	0.463	13	1.25	28.964	8.25	48	31
Biomphalaria	Biomphalaria sudanica	GBIF.org (22 May 2023) GBIF Occurrence Download https://doi.org/10.15468/dl.6esfpk	0	1	0.333333	32.5833	1188	5.918	6138.33	216	282	156	135	198	64	33.552	33.331	32.635	6						0.558	0.557	0.54	13	1.4	8.25	5.686	52	34
Bulinus	Bulinus forskalii	GBIF.org (22 May 2023) GBIF Occurrence Download https://doi.org/10.15468/dl.6esfpk	1	0	-0.339444	29.89	144	9.764	2866.74	225	294	156	995	13	29	25.57	26.115	26.538	5.2	5.7	2.248	31	32	37	0.768	0.823	0.82	2	1.18	15.445	8.974	14	5
Biomphalaria	Biomphalaria pfeifferi	GBIF.org (22 May 2023) GBIF Occurrence Download https://doi.org/10.15468/dl.6esfpk	0	1	-0.41741	36.9185	1845	8.731	97.4634	164	262	72	1164	221	39	31.198	26.43	25.178	5.5	6	3	28	31	41	0.51	0.646	0.712	9	1.18	15.445	15.445	32	19
Biomphalaria	Biomphalaria stanleyi	GBIF.org (22 May 2023) GBIF Occurrence Download https://doi.org/10.15468/dl.6esfpk	0	1	-0.583333	31.6667	1215	2.73	8989.83	213	28	143	1338	232	36	29.213	29.235	28.99	5.5	5.6	1.624	38	26	37	0.599	0.668	0.715	14	1.32	12.464	8.25	3	12
Biomphalaria	Biomphalaria pfeifferi	GBIF.org (22 May 2023) GBIF Occurrence Download https://doi.org/10.15468/dl.6esfpk	0	1	-1.2	37.1667	1471	1.854	844.753	197	292	111	865	28	4	35.489	31.598	31.746	6.4	7	1.248	38	19	43	0.286	0.356	0.444	1	1.36	21.198	5.5	18	6
Bulinus	Bulinus forskalii	GBIF.org (22 May 2023) GBIF Occurrence Download https://doi.org/10.15468/dl.6esfpk	1	0	2.85244	32.284	154	2.75	4843.75	237	332	166	1439	218	13	3.93	29.66	29.49	5.7	6.2	2	38	24	38	0.654	0.687	0.671	14	1.31	11.182	8.974	17	7
Bulinus	Bulinus forskalii	GBIF.org (22 May 2023) GBIF Occurrence Download https://doi.org/10.15468/dl.6esfpk	1	0	2.32839	37.9899	142	2.623	2877.16	216	312	128	74	27	5	35.54	31.52	29.355	6.3	6.995	1.3	44	2	36	0.324	0.411	0.448	1	1.28	19.86	7.166	18	16
Biomphalaria	Biomphalaria pfeifferi	GBIF.org (22 May 2023) GBIF Occurrence Download https://doi.org/10.15468/dl.6esfpk	0	1	-1.28333	36.8167	1694	6.531	6191.96	178	263	11	14	227	17	3.778	28.798	3.165	6.5						0.292	0.332	0.362	13	1.26	26.113	8.25	6	38
Biomphalaria	Biomphalaria sudanica	GBIF.org (22 May 2023) GBIF Occurrence Download https://doi.org/10.15468/dl.6esfpk	0	1	0.32133	32.5946	1172	2.93	6719.78	216	282	156	135	198	64	33.222	33.262	32.91	6						0.485	0.422	0.444	13	1.35	12.464	5.5	6	46
Biomphalaria	Biomphalaria alexandri	GBIF.org (22 May 2023) GBIF Occurrence Download https://doi.org/10.15468/dl.6esfpk	0	1	-1.2	37.1667	1471	1.854	844.753	197	292	111	865	28	4	35.489	31.598	31.746	6.4	7	1.248	38	19	43	0.286	0.356	0.444	1	1.36	21.198	5.5	18	6
Bulinus	Bulinus truncatus	GBIF.org (22 May 2023) GBIF Occurrence Download https://doi.org/10.15468/dl.6esfpk	1	0	0.333333	36.7667	1788	1.854	1655.77	174	274	74	673	12	21	41.137	29.924	29.54	6.8	6.8191	3	32	24	43	0.255	0.59	0.473	1	1.29	23.533	7.166	14	4
Biomphalaria	Biomphalaria alexandri	GBIF.org (22 May 2023) GBIF Occurrence Download https://doi.org/10.15468/dl.6esfpk	0	1	-1.28611	29.6753	1794		784.259	165	229	99	1294	176	25	21.774	21.34	21.832							0.29	0.269	0.358	11				18	8
Bulinus	Bulinus truncatus	GBIF.org (22 May 2023) GBIF Occurrence Download https://doi.org/10.15468/dl.6esfpk	1	0	-1.28611	29.6753	1794		784.259	165	229	99	1294	176	25	21.774	21.34	21.832							0.29	0.269	0.358	11				18	8
Biomphalaria	Biomphalaria stanleyi	GBIF.org (22 May 2023) GBIF Occurrence Download https://doi.org/10.15468/dl.6esfpk	0	1	2.28138	31.3347	617		2867.88	253	335	169	15	133	19	26.685	26.39	25.541							-0.61	-0.13	0.16	17
Biomphalaria		GBIF.org (22 May 2023) GBIF Occurrence Download https://doi.org/10.15468/dl.6esfpk	0	1	0.4872	33.1927	1181		175.563	22	291	153	1344	21	63	29.493	28.373	27.29							0.275	0.286	0.3	11
Biomphalaria		GBIF.org (22 May 2023) GBIF Occurrence Download https://doi.org/10.15468/dl.6esfpk	0	1	0.4579	33.1932	1181		342.362	22	291	153	1344	21	63	29.75	28.593	27.25		5.6	1.5	39	23	38	0.536	0.477	0.562	11				26
Biomphalaria		GBIF.org (22 May 2023) GBIF Occurrence Download https://doi.org/10.15468/dl.6esfpk	0	1	0.4371	33.2317	1181		52.6395	22	291	153	1344	21	63	28.228	27.749	26.19		5.6	1.5	38	22	39	0.58	0.257	0.311	11
Biomphalaria		GBIF.org (22 May 2023) GBIF Occurrence Download https://doi.org/10.15468/dl.6esfpk	0	1	0.43694	33.2131	1167		184.18	22	291	153	1344	21	63	27.87	26.766	25.413		5.7	1.4	39	22	39	0.142	0.352	0.243	11
Biomphalaria		GBIF.org (22 May 2023) GBIF Occurrence Download https://doi.org/10.15468/dl.6esfpk	0	1	0.4382	33.2861	1167		434.383	22	291	153	1344	21	63	28.228	27.749	26.19		5.7	1.4	39	22	39	0.64	0.245	0.28	11
Biomphalaria		GBIF.org (22 May 2023) GBIF Occurrence Download https://doi.org/10.15468/dl.6esfpk	0	1	0.4662	33.1946	1181		166.239	22	291	153	1344	21	63	29.75	28.593	27.25		5.6	1.5	39	23	38	0.115	0.147	0.131	11
Biomphalaria		GBIF.org (22 May 2023) GBIF Occurrence Download https://doi.org/10.15468/dl.6esfpk	0	1	0.4564	33.1938	1181		3.15434	22	291	153	1344	21	63	29.75	28.593	27.25		5.6	1.5	39	23	38	0.536	0.477	0.562	11				26
Biomphalaria		GBIF.org (22 May 2023) GBIF Occurrence Download https://doi.org/10.15468/dl.6esfpk	0	1	0.4552	33.1945	1181		249.969	22	291	153	1344	21	63	29.75	28.593	27.25		5.6	1.5	39	23	38	0.387	0.394	0.339	11				26
Biomphalaria		GBIF.org (22 May 2023) GBIF Occurrence Download https://doi.org/10.15468/dl.6esfpk	0	1	0.4773	33.1926	1181		244.44	22	291	153	1344	21	63	29.75	28.593	27.25		5.6	1.5	39	23	38	0.279	0.327	0.3	11
Biomphalaria		GBIF.org (22 May 2023) GBIF Occurrence Download https://doi.org/10.15468/dl.6esfpk	0	1	0.4424	33.1997	1181		139.195	22	291	153	1344	21	63	29.75	28.593	27.25		5.6	1.5	39	23	38	0.411	0.41	0.519	11				26
Bulinus	Bulinus truncatus	GBIF.org (22 May 2023) GBIF Occurrence Download https://doi.org/10.15468/dl.6esfpk	1	0	0.45467	3.27597	1248	21.265	1562.66	213	287	146	121	158	45	28.936	27.732	28.21	5.4	5.5	2.995	3	27	43	0.72	0.718	0.733	9	1.14	11.182	11.182	26	16
Bulinus	Bulinus truncatus	GBIF.org (22 May 2023) GBIF Occurrence Download https://doi.org/10.15468/dl.6esfpk	1	0	0.44145	3.25553	1248	9.59	683.876	213	287	146	121	158	45	3.73	28.777	28.998	5.5	5.7	2.495	34	29	37	0.64	0.681	0.77	8	1.19	13.88	11.182	22	9
Biomphalaria	Biomphalaria pfeifferi	GBIF.org (22 May 2023) GBIF Occurrence Download https://doi.org/10.15468/dl.6esfpk	0	1	-0.827	3.85621	1273	5.232	54.7527	22	272	126	945	158	13	26.765	26.823	26.717	5.9	7	1.3	42	25	33	0.574	0.366	0.339	11	1.33	12.464	7.166	18	11
Bulinus	Bulinus truncatus	GBIF.org (22 May 2023) GBIF Occurrence Download https://doi.org/10.15468/dl.6esfpk	1	0	-0.5887	31.1296	1355	3.75	516.974	23	273	128	845	129	14	25.628	26.28	25.591	5.8	6.2	1.5	38	22	4	0.431	0.419	0.436	1	1.35	11.182	6.389	1	5
Biomphalaria	Biomphalaria pfeifferi	GBIF.org (22 May 2023) GBIF Occurrence Download https://doi.org/10.15468/dl.6esfpk	0	1	-0.7952	3.86168	1273	2.73	195.942	22	272	126	945	158	13	27.554	28.315	27.763	5.8						0.637	0.569	0.554	11	1.32	13.88	8.25	14	7
Bulinus	Bulinus truncatus	GBIF.org (22 May 2023) GBIF Occurrence Download https://doi.org/10.15468/dl.6esfpk	1	0	0.473983	3.27928	1369	11.67	1554.54	213	287	146	121	158	45	28.625	27.231	27.166	5.4	5.5	2.748	31	26	43	0.691	0.765	0.795	2	1.16	17.174	12.464	18	16
Bulinus	Bulinus truncatus	GBIF.org (22 May 2023) GBIF Occurrence Download https://doi.org/10.15468/dl.6esfpk	1	0	-0.26555	3.1468	1318	16.55	2981.69	22	291	151	157	137	32	27.541	27.434	27.742	5.2	5.8191	2.3	33	3	37	0.667	0.617	0.556	14	1.12	13.88	12.464	18	13
Bulinus	Bulinus truncatus	GBIF.org (22 May 2023) GBIF Occurrence Download https://doi.org/10.15468/dl.6esfpk	1	0	-0.64128	31.1299	1261	4.982	187.772	23	273	128	845	129	14	26.2	25.35	25.499	5.9	7	1.624	41	22	36	0.42	0.368	0.47	1	1.35	11.182	6.389	1	5
Bulinus	Bulinus truncatus	GBIF.org (22 May 2023) GBIF Occurrence Download https://doi.org/10.15468/dl.6esfpk	1	0	0.43925	3.26577	1248	7.875	47.5419	213	287	146	121	158	45	3.131	28.362	28.839	5.3	5.6	2.3	33	28	38	0.662	0.698	0.717	9	1.14	1.23	12.464	22	1
Bulinus	Bulinus truncatus	GBIF.org (22 May 2023) GBIF Occurrence Download https://doi.org/10.15468/dl.6esfpk	1	0	0.3973	3.2734	1137		1595.52	213	287	146	121	158	45	31.596	29.944	3.291	5.9	5.8191	2.248	36	27	38	0.586	0.657	0.684	9	1.13	13.88	8.974	22	8
Bulinus	Bulinus truncatus	GBIF.org (22 May 2023) GBIF Occurrence Download https://doi.org/10.15468/dl.6esfpk	1	0	0.487567	3.2597	1369	1.311	995.655	213	287	146	121	158	45	28.778	27.419	27.493	5.5	5.5	2.748	32	26	42	0.653	0.598	0.639	2	1.19	13.88	1.23	18	9
Bulinus	Bulinus truncatus	GBIF.org (22 May 2023) GBIF Occurrence Download https://doi.org/10.15468/dl.6esfpk	1	0	-0.34933	3.223	1115	7.928	1233.82	23	273	136	1248	157	33	26.48	25.557	25.612	5.3	5.495	2	3	31	38	0.765	0.781	0.738	2	1.14	1.23	11.182	4	3
Bulinus	Bulinus truncatus	GBIF.org (22 May 2023) GBIF Occurrence Download https://doi.org/10.15468/dl.6esfpk	1	0	0.49675	3.3311	1444	6.198	3745.84	213	287	146	121	158	45	27.122	26.638	27.43	5.4	5.495	2.995	3	24	47	0.678	0.719	0.665	8	1.21	19.86	11.182	26	16
Bulinus	Bulinus truncatus	GBIF.org (22 May 2023) GBIF Occurrence Download https://doi.org/10.15468/dl.6esfpk	1	0	0.47795	3.26145	1369	2.73	83.4237	213	287	146	121	158	45	29.48	27.68	27.68	5.5	5.5	2.6	31	27	42	0.689	0.742	0.757	9	1.18	17.174	11.182	18	9
Biomphalaria	Biomphalaria pfeifferi	GBIF.org (22 May 2023) GBIF Occurrence Download https://doi.org/10.15468/dl.6esfpk	0	1	-0.7686	3.91797	1257	2.93	341.364	22	272	126	945	158	13	24.891	25.261	25.2	5.9	7	1.4	37	22	41	0.527	0.599	0.53	11	1.29	11.182	7.166	14	7
Bulinus	Bulinus forskalii	GBIF.org (22 May 2023) GBIF Occurrence Download https://doi.org/10.15468/dl.6esfpk	1	0	-0.7952	3.86168	1273	2.73	195.942	22	272	126	945	158	13	27.554	28.315	27.763	5.8						0.637	0.569	0.554	11	1.32	13.88	8.25	14	7
Bulinus	Bulinus truncatus	GBIF.org (22 May 2023) GBIF Occurrence Download https://doi.org/10.15468/dl.6esfpk	1	0	-0.7686	3.91797	1257	2.93	341.364	22	272	126	945	158	13	24.891	25.261	25.2	5.9	7	1.4	37	22	41	0.527	0.599	0.53	11	1.29	11.182	7.166	14	7
Bulinus	Bulinus forskalii	GBIF.org (22 May 2023) GBIF Occurrence Download https://doi.org/10.15468/dl.6esfpk	1	0	-0.827	3.85621	1273	5.232	54.7527	22	272	126	945	158	13	26.765	26.823	26.717	5.9	7	1.3	42	25	33	0.574	0.366	0.339	11	1.33	12.464	7.166	18	11
Biomphalaria	Biomphalaria pfeifferi	GBIF.org (22 May 2023) GBIF Occurrence Download https://doi.org/10.15468/dl.6esfpk	0	1	-0.51841	31.1574	1243	3.75	176.513	23	273	128	845	129	14	28.48	26.41	26.326	5.8						0.393	0.492	0.464	1	1.37	12.464	8.25	14	6
Bulinus	Bulinus truncatus	GBIF.org (22 May 2023) GBIF Occurrence Download https://doi.org/10.15468/dl.6esfpk	1	0	-0.338167	3.2685	1115	7.875	511.177	23	273	136	1248	157	33	26.112	25.557	25.433	5.2	5.495	1.9	31	31	38	0.741	0.716	0.665	2	1.16	1.23	1.23	14	5
Bulinus	Bulinus truncatus	GBIF.org (22 May 2023) GBIF Occurrence Download https://doi.org/10.15468/dl.6esfpk	1	0	0.447217	3.28128	1248	0.927	2155.43	213	287	146	121	158	45	29.11	27.714	28.359	5.6	5.6	2.5	3	28	43	0.676	0.678	0.698	9	1.13	11.182	12.464	26	16
Bulinus	Bulinus truncatus	GBIF.org (22 May 2023) GBIF Occurrence Download https://doi.org/10.15468/dl.6esfpk	1	0	0.42933	3.32353	1275	6.53	4283.6	213	287	146	121	158	45	26.744	26.73	26.228	5.1	5.495	2.3	3	27	43	0.796	0.841	0.854	2	1.16	17.174	11.182	14	7
Biomphalaria		GBIF.org (22 May 2023) GBIF Occurrence Download https://doi.org/10.15468/dl.6esfpk	0	1	0.481133	3.28778	1369	1.311	189.754	213	287	146	121	158	45	27.636	26.486	26.596	5.4	5.495	2.6	31	25	44	0.629	0.76	0.715	2	1.16	12.464	11.182	26	12
Biomphalaria		GBIF.org (22 May 2023) GBIF Occurrence Download https://doi.org/10.15468/dl.6esfpk	0	1	0.447217	3.28128	1248	0.927	2155.43	213	287	146	121	158	45	29.11	27.714	28.359	5.6	5.6	2.5	3	28	43	0.676	0.678	0.698	9	1.13	11.182	12.464	26	16
Biomphalaria		GBIF.org (22 May 2023) GBIF Occurrence Download https://doi.org/10.15468/dl.6esfpk	0	1	0.43317	3.29143	1248	0.927	2467.39	213	287	146	121	158	45	29.54	27.692	28.699	5.5	5.6	2.248	3	26	44	0.685	0.753	0.711	2	1.19	15.445	1.23	14	8
Biomphalaria		GBIF.org (22 May 2023) GBIF Occurrence Download https://doi.org/10.15468/dl.6esfpk	0	1	-0.287456	3.1987	1318	4.982	186.249	22	291	151	157	137	32	26.712	26.855	27.88	5.4	5.7	2.3	32	3	37	0.657	0.657	0.642	9	1.11	11.182	12.464	18	12
Biomphalaria		GBIF.org (22 May 2023) GBIF Occurrence Download https://doi.org/10.15468/dl.6esfpk	0	1	0.4482	3.24247	131	4.627	217.544	213	287	146	121	158	45	31.222	29.351	28.753	5.5	5.7	2.748	33	29	38	0.585	0.664	0.7	14	1.18	13.88	11.182	22	8
Biomphalaria		GBIF.org (22 May 2023) GBIF Occurrence Download https://doi.org/10.15468/dl.6esfpk	0	1	-0.34933	3.223	1115	7.928	1233.82	23	273	136	1248	157	33	26.48	25.557	25.612	5.3	5.495	2	3	31	38	0.765	0.781	0.738	2	1.14	1.23	11.182	4	3
Biomphalaria		GBIF.org (22 May 2023) GBIF Occurrence Download https://doi.org/10.15468/dl.6esfpk	0	1	0.414683	3.346	1198	2.78	1759.33	213	287	146	121	158	45	29.6	27.561	28.24	5.3	5.6	2.3	36	28	36	0.74	0.762	0.769	8	1.21	15.445	11.182	22	8
Biomphalaria		GBIF.org (22 May 2023) GBIF Occurrence Download https://doi.org/10.15468/dl.6esfpk	0	1	0.519967	3.3238	1483	11.323	3784.92	194	268	127	1453	21	53	26.668	26.48	27.31	5.3	5.495	3	32	23	45	0.642	0.726	0.74	2	1.2	17.174	13.88	26	12
Biomphalaria		GBIF.org (22 May 2023) GBIF Occurrence Download https://doi.org/10.15468/dl.6esfpk	0	1	0.71431	3.31361	1528	4.982	714.277	2	274	132	1391	184	48	26.948	26.739	26.696	5.4	5.495	2.5	33	26	41	0.78	0.753	0.767	14	1.19	15.445	11.182	18	1
Biomphalaria		GBIF.org (22 May 2023) GBIF Occurrence Download https://doi.org/10.15468/dl.6esfpk	0	1	-0.22515	3.1787	1154	2.492	596.229	22	291	151	157	137	32	28.437	28.378	28.735	5.5	5.995	2.248	32	32	36	0.515	0.52	0.53	11	1.21	12.464	11.182	22	15
Biomphalaria		GBIF.org (22 May 2023) GBIF Occurrence Download https://doi.org/10.15468/dl.6esfpk	0	1	0.43925	3.26577	1248	7.875	47.5419	213	287	146	121	158	45	3.131	28.362	28.839	5.3	5.6	2.3	33	28	38	0.662	0.698	0.717	9	1.14	1.23	12.464	22	1
Biomphalaria		GBIF.org (22 May 2023) GBIF Occurrence Download https://doi.org/10.15468/dl.6esfpk	0	1	0.44145	3.25553	1248	9.59	683.876	213	287	146	121	158	45	3.73	28.777	28.998	5.5	5.7	2.495	34	29	37	0.64	0.681	0.77	8	1.19	13.88	11.182	22	9
Biomphalaria		GBIF.org (22 May 2023) GBIF Occurrence Download https://doi.org/10.15468/dl.6esfpk	0	1	0.7842	3.29727	1528		829.114	2	274	132	1391	184	48	26.469	26.4	26.573	5.4	5.495	2.6	33	25	42	0.64	0.665	0.646	2	1.1	13.88	13.88	14	8
Biomphalaria		GBIF.org (22 May 2023) GBIF Occurrence Download https://doi.org/10.15468/dl.6esfpk	0	1	0.47795	3.26145	1369	2.73	83.4237	213	287	146	121	158	45	29.48	27.68	27.68	5.5	5.5	2.6	31	27	42	0.689	0.742	0.757	9	1.18	17.174	11.182	18	9
Biomphalaria		GBIF.org (22 May 2023) GBIF Occurrence Download https://doi.org/10.15468/dl.6esfpk	0	1	0.4175	3.3815	1275	3.818	2213.58	213	287	146	121	158	45	28.764	27.539	28.243	5.3	5.7	2.3	34	28	38	0.659	0.631	0.724	2	1.13	12.464	12.464	22	8
Biomphalaria		GBIF.org (22 May 2023) GBIF Occurrence Download https://doi.org/10.15468/dl.6esfpk	0	1	0.3973	3.2734	1137		1595.52	213	287	146	121	158	45	31.596	29.944	3.291	5.9	5.8191	2.248	36	27	38	0.586	0.657	0.684	9	1.13	13.88	8.974	22	8
Biomphalaria		GBIF.org (22 May 2023) GBIF Occurrence Download https://doi.org/10.15468/dl.6esfpk	0	1	0.487567	3.2597	1369	1.311	995.655	213	287	146	121	158	45	28.778	27.419	27.493	5.5	5.5	2.748	32	26	42	0.653	0.598	0.639	2	1.19	13.88	1.23	18	9
Biomphalaria		GBIF.org (22 May 2023) GBIF Occurrence Download https://doi.org/10.15468/dl.6esfpk	0	1	0.499233	3.28732	1369	18.148	179.224	213	287	146	121	158	45	27.867	26.792	27.46	5.5	5.495	2.6	33	24	44	0.712	0.742	0.736	14	1.19	17.174	13.88	18	16
Biomphalaria		GBIF.org (22 May 2023) GBIF Occurrence Download https://doi.org/10.15468/dl.6esfpk	0	1	0.42933	3.32353	1275	6.53	4283.6	213	287	146	121	158	45	26.744	26.73	26.228	5.1	5.495	2.3	3	27	43	0.796	0.841	0.854	2	1.16	17.174	11.182	14	7
Biomphalaria		GBIF.org (22 May 2023) GBIF Occurrence Download https://doi.org/10.15468/dl.6esfpk	0	1	0.72442	3.31641	1528	3.819	6738.58	2	274	132	1391	184	48	26.948	26.739	26.696	5.4	5.495	2.5	33	26	41	0.75	0.755	0.765	14	1.14	13.88	12.464	18	1
Biomphalaria		GBIF.org (22 May 2023) GBIF Occurrence Download https://doi.org/10.15468/dl.6esfpk	0	1	0.463983	3.27678	1369	1.311	218.833	213	287	146	121	158	45	28.974	27.631	27.777	5.4	5.5	3	3	27	43	0.672	0.642	0.65	8	1.22	13.88	11.182	18	16
Biomphalaria		GBIF.org (22 May 2023) GBIF Occurrence Download https://doi.org/10.15468/dl.6esfpk	0	1	0.49675	3.3311	1444	6.198	3745.84	213	287	146	121	158	45	27.122	26.638	27.43	5.4	5.495	2.995	3	24	47	0.678	0.719	0.665	8	1.21	19.86	11.182	26	16
Biomphalaria		GBIF.org (22 May 2023) GBIF Occurrence Download https://doi.org/10.15468/dl.6esfpk	0	1	0.45467	3.27597	1248	21.265	1562.66	213	287	146	121	158	45	28.936	27.732	28.21	5.4	5.5	2.995	3	27	43	0.72	0.718	0.733	9	1.14	11.182	11.182	26	16
Biomphalaria		GBIF.org (22 May 2023) GBIF Occurrence Download https://doi.org/10.15468/dl.6esfpk	0	1	0.473983	3.27928	1369	11.67	1554.54	213	287	146	121	158	45	28.625	27.231	27.166	5.4	5.5	2.748	31	26	43	0.691	0.765	0.795	2	1.16	17.174	12.464	18	16
Biomphalaria	Biomphalaria pfeifferi	GBIF.org (22 May 2023) GBIF Occurrence Download https://doi.org/10.15468/dl.6esfpk	0	1	-0.31662	35.6	127	1.311	48.8479	216	37	135	1384	215	69	34.923	33.264	3.925	6.1	5.995	1.8	39	2	41	0.542	0.57	0.631	9	1.33	15.445	7.166	22	23
Biomphalaria	Biomphalaria sudanica	GBIF.org (22 May 2023) GBIF Occurrence Download https://doi.org/10.15468/dl.6esfpk	0	1	-1.28333	36.8167	1694	6.531	6191.96	178	263	11	14	227	17	3.778	28.798	3.165	6.5						0.292	0.332	0.362	13	1.26	26.113	8.25	6	38
Biomphalaria	Biomphalaria stanleyi	GBIF.org (22 May 2023) GBIF Occurrence Download https://doi.org/10.15468/dl.6esfpk	0	1	0.816667	3.66667	716	3.341	4536.67	222	295	156	1265	15	5	27.314	26.853	26.6	5.2	5.3191	1.5	34	28	38	0.83	0.816	0.827	2	1.24	13.88	5.686	18	7
Biomphalaria	Biomphalaria stanleyi	GBIF.org (22 May 2023) GBIF Occurrence Download https://doi.org/10.15468/dl.6esfpk	0	1	-1.345	29.8528	234		5658.99	162	226	95	1118	177	14				5.1	5.2	3.3	34	28	37	0.526	0.69	0.61		1.1	8.974	23.533	22	8
Bulinus	Bulinus forskalii	GBIF.org (22 May 2023) GBIF Occurrence Download https://doi.org/10.15468/dl.6esfpk	1	0	2.23333	32.5333	158	3.342	3522.78	234	329	163	1294	184	24	31.763	3.951	29.673	6	6.2	1.748	39	2	41	0.621	0.668	0.659	14	1.38	8.974	8.25	21	11
Bulinus	Bulinus africanus	GBIF.org (22 May 2023) GBIF Occurrence Download https://doi.org/10.15468/dl.6esfpk	1	0	1.39659	34.4593	1852	8.489	842.615	26	291	137	1386	191	33	29.76	28.929	28.229	5.8	5.7	3	34	24	42	0.474	0.451	0.418	14	1.27	15.445	11.182	17	2
Biomphalaria	Biomphalaria sudanica	GBIF.org (22 May 2023) GBIF Occurrence Download https://doi.org/10.15468/dl.6esfpk	0	1	0.315556	32.5656	1188	5.548	5197.56	216	282	156	135	198	64	32.919	33.354	33.553	6.1						0.397	0.354	0.384	13	1.4	1.23	5.686	6	38
Biomphalaria	Biomphalaria pfeifferi	GBIF.org (22 May 2023) GBIF Occurrence Download https://doi.org/10.15468/dl.6esfpk	0	1	-2.34297	38.1746	65	4.627	112.982	243	33	165	651	17	3	32.66	32.98	31.921	6.4	6.3191	0.7	56	13	3	0.477	0.481	0.317	1	1.34	17.174	5.5	26	6
Biomphalaria	Biomphalaria alexandri	GBIF.org (22 May 2023) GBIF Occurrence Download https://doi.org/10.15468/dl.6esfpk	0	1	-0.616667	31.4833	124	2.931	31.2282	23	272	129	954	151	18	3.474	3.32	29.454	5.7	5.8191	1.3	37	22	41	0.639	0.679	0.65	14	1.35	11.182	8.25	14	7
Biomphalaria	Biomphalaria choanomphala	GBIF.org (22 May 2023) GBIF Occurrence Download https://doi.org/10.15468/dl.6esfpk	0	1	0.2556	32.6142	1138	1.311	141.544	216	282	156	135	198	64	27.98	27.228	26.574	5.5	5.6	1.9	4	22	38	0.66	0.722	0.585	11	1.32	1.23	6.389	18
Biomphalaria	Biomphalaria sudanica	GBIF.org (22 May 2023) GBIF Occurrence Download https://doi.org/10.15468/dl.6esfpk	0	1	-0.583333	31.6667	1215	2.73	8989.83	213	28	143	1338	232	36	29.213	29.235	28.99	5.5	5.6	1.624	38	26	37	0.599	0.668	0.715	14	1.32	12.464	8.25	3	12
Bulinus	Bulinus truncatus	GBIF.org (22 May 2023) GBIF Occurrence Download https://doi.org/10.15468/dl.6esfpk	1	0	-1.3	36.9167	169		363.293	193	284	112	8	169	12	37.47	31.218	32.241	7	6.8191	1.124	43	2	37	0.261	0.477	0.463	13	1.25	28.964	8.25	48	31
Biomphalaria	Biomphalaria alexandri	GBIF.org (22 May 2023) GBIF Occurrence Download https://doi.org/10.15468/dl.6esfpk	0	1	0.121877	37.2781	1812	2.93	182.443	165	262	74	787	129	24	4.514	33.911	29.419	7.1	6.8191	1.624	32	24	44	0.33	0.379	0.549	1	1.29	19.86	7.166	22	12
Biomphalaria		GBIF.org (22 May 2023) GBIF Occurrence Download https://doi.org/10.15468/dl.6esfpk	0	1	0.266667	31.6167	1248	3.819	3945.63	216	285	153	925	123	33	29.997	29.31	29.354	5.8	5.995	1.748	37	28	35	0.671	0.72	0.75	14	1.32	1.23	1.23	18	14
Biomphalaria	Biomphalaria alexandri	GBIF.org (22 May 2023) GBIF Occurrence Download https://doi.org/10.15468/dl.6esfpk	0	1	2.26278	32.6958	151	1.312	1885.64	234	331	161	134	183	22	3.653	29.824	29.226	6	6.2	1.8	36	21	43	0.646	0.679	0.686	14	1.34	1.23	8.25	21	22
Biomphalaria	Biomphalaria alexandri	GBIF.org (22 May 2023) GBIF Occurrence Download https://doi.org/10.15468/dl.6esfpk	0	1	-1.53333	37.15	1756	3.76	4928.85	189	278	17	592	138	3	34.222	29.659	28.99	6.3	6.6	1.3	38	22	4	0.369	0.478	0.52	1	1.23	17.174	8.25	18	14
Bulinus	Bulinus africanus	GBIF.org (22 May 2023) GBIF Occurrence Download https://doi.org/10.15468/dl.6esfpk	1	0	-4.34573	39.6636			1347.39	264	33	22	134	32	18
Bulinus	Bulinus forskalii	GBIF.org (22 May 2023) GBIF Occurrence Download https://doi.org/10.15468/dl.6esfpk	1	0	0.424444	33.2417	1169	1.311	415.136	22	291	153	1344	21	63	29.465	29.97	28.42	5.8	5.7	1.8	39	23	38	0.521	0.555	0.557	13	1.37	8.974	5.686	5	36
Biomphalaria	Biomphalaria sudanica	GBIF.org (22 May 2023) GBIF Occurrence Download https://doi.org/10.15468/dl.6esfpk	0	1	2.28138	31.3347	617		2867.88	253	335	169	15	133	19	26.685	26.39	25.541							-0.61	-0.13	0.16	17
Biomphalaria	Biomphalaria stanleyi	GBIF.org (22 May 2023) GBIF Occurrence Download https://doi.org/10.15468/dl.6esfpk	0	1	1.81842	31.3268	618	2.74	531.846	254	325	195	878	123	21	28.992	28.332	26.331	6.6						0.443	0.489	0.482	11	1.34	12.464	6.389	22
Biomphalaria	Biomphalaria sudanica	GBIF.org (22 May 2023) GBIF Occurrence Download https://doi.org/10.15468/dl.6esfpk	0	1	1.81842	31.3268	618	2.74	531.846	254	325	195	878	123	21	28.992	28.332	26.331	6.6						0.443	0.489	0.482	11	1.34	12.464	6.389	22
Biomphalaria	Biomphalaria alexandri	GBIF.org (22 May 2023) GBIF Occurrence Download https://doi.org/10.15468/dl.6esfpk	0	1	-1.28333	36.8167	1694	6.531	6191.96	178	263	11	14	227	17	3.778	28.798	3.165	6.5						0.292	0.332	0.362	13	1.26	26.113	8.25	6	38
Biomphalaria	Biomphalaria pfeifferi	GBIF.org (22 May 2023) GBIF Occurrence Download https://doi.org/10.15468/dl.6esfpk	0	1	-0.966667	35.1833	1811	0.927	6659.92	18	272	98	1259	217	47	33.746	28.461	27.96	6	7	2.248	4	22	38	0.54	0.645	0.691	1	1.23	13.88	1.23	14	23
Biomphalaria	Biomphalaria sudanica	GBIF.org (22 May 2023) GBIF Occurrence Download https://doi.org/10.15468/dl.6esfpk	0	1	-0.333333	34.65	1137		145.72	228	313	151	1171	199	44	24.264	25.8	25.312							0.39	0.362	0.251	17				18
Biomphalaria	Biomphalaria sudanica	GBIF.org (22 May 2023) GBIF Occurrence Download https://doi.org/10.15468/dl.6esfpk	0	1	-0.833333	34.2	1251	5.918	2224.75	214	294	137	1276	21	4	36.462	34.71	31.375	6.6	6.6	1.748	38	21	41	0.49	0.561	0.675	1	1.26	28.964	8.25	22	13
Biomphalaria	Biomphalaria sudanica	GBIF.org (22 May 2023) GBIF Occurrence Download https://doi.org/10.15468/dl.6esfpk	0	1	-0.966667	35.1833	1811	0.927	6659.92	18	272	98	1259	217	47	33.746	28.461	27.96	6	7	2.248	4	22	38	0.54	0.645	0.691	1	1.23	13.88	1.23	14	23
Biomphalaria	Biomphalaria pfeifferi	GBIF.org (22 May 2023) GBIF Occurrence Download https://doi.org/10.15468/dl.6esfpk	0	1	-0.666667	37.1667	1233	3.34	1976.33	211	317	115	1	264	12	32.246	28.369	27.311	6	6	1.748	29	25	46	0.447	0.562	0.673	9	1.3	1.23	6.389	18	19
Biomphalaria	Biomphalaria pfeifferi	GBIF.org (22 May 2023) GBIF Occurrence Download https://doi.org/10.15468/dl.6esfpk	0	1	-0.783333	37.1667	1189	9.463	3935.78	211	317	115	1	264	12	34.93	3.12	28.673	5.8	6	1.5	3	22	48	0.57	0.587	0.673	9	1.21	19.86	1.23	18	16
Biomphalaria	Biomphalaria sudanica	GBIF.org (22 May 2023) GBIF Occurrence Download https://doi.org/10.15468/dl.6esfpk	0	1	-0.333333	35.1833	195	7.875	147.729	198	291	116	1523	222	69	27.739	27.194	25.985	5.6	5.5	2.6	28	23	48	0.71	0.74	0.775	14	1.15	13.88	17.174	21	17
Biomphalaria	Biomphalaria sudanica	GBIF.org (22 May 2023) GBIF Occurrence Download https://doi.org/10.15468/dl.6esfpk	0	1	-0.833333	34.1667	1251	4.628	818.88	214	294	137	1276	21	4	34.8	31.638	29.686	6.5	6.5	2	39	2	41	0.44	0.523	0.613	1	1.29	23.533	7.166	3	18
Biomphalaria	Biomphalaria choanomphala	GBIF.org (22 May 2023) GBIF Occurrence Download https://doi.org/10.15468/dl.6esfpk	0	1	-0.416667	34.2	1152	1.311	29.5184	225	35	15	152	179	41	28.64	28.993	26.885	6.4						0.537	0.53	0.547	9	1.33	21.198	5.686
Biomphalaria	Biomphalaria choanomphala	GBIF.org (22 May 2023) GBIF Occurrence Download https://doi.org/10.15468/dl.6esfpk	0	1	-0.833333	34.1667	1251	4.628	818.88	214	294	137	1276	21	4	34.8	31.638	29.686	6.5	6.5	2	39	2	41	0.44	0.523	0.613	1	1.29	23.533	7.166	3	18
Bulinus	Bulinus forskalii	GBIF.org (22 May 2023) GBIF Occurrence Download https://doi.org/10.15468/dl.6esfpk	1	0	-4.78788	39.6395	21	2.77	8243.88	264	33	23	1132	27	17	3.28	3.765	31.296	6.5	6.2	1	58	16	26	0.555	0.384	0.378	1	1.4	8.25	5.5	38	37
Bulinus	Bulinus globosus	GBIF.org (22 May 2023) GBIF Occurrence Download https://doi.org/10.15468/dl.6esfpk	1	0	0.3233	33.6286	1141	2.73	82.9365	222	294	156	1339	29	52	28.282	27.22	26.175	5.7						0.325	0.454	0.441	11	1.28	15.445	6.389	18
Biomphalaria	Biomphalaria alexandri	GBIF.org (22 May 2023) GBIF Occurrence Download https://doi.org/10.15468/dl.6esfpk	0	1	-1.31325	36.7538	1895	3.819	235.918	178	263	11	14	227	17	28.679	25.691	25.33	5.8	5.995	1.8	18	22	61	0.595	0.617	0.612	9	1.3	15.445	11.182	46	22
Biomphalaria	Biomphalaria alexandri	GBIF.org (22 May 2023) GBIF Occurrence Download https://doi.org/10.15468/dl.6esfpk	0	1	-1.25989	36.8454	1636	1.312	3116.66	193	284	112	8	169	12	31.51	29.29	3.51	6.4	6	2	27	3	44	0.417	0.463	0.452	13	1.24	21.198	7.166	52	38
Biomphalaria	Biomphalaria sudanica	GBIF.org (22 May 2023) GBIF Occurrence Download https://doi.org/10.15468/dl.6esfpk	0	1	-2.62967	37.1615	1126	2.623	174.439	214	34	138	624	141	3	41.27	36.626	32.572	9	9.2	1	27	21	53	0.26	0.175	0.153	1	1.34	32.115	4.474	9	3
Biomphalaria	Biomphalaria sudanica	GBIF.org (22 May 2023) GBIF Occurrence Download https://doi.org/10.15468/dl.6esfpk	0	1	0.418868	34.262	129	1.854	1838.7	221	31	152	1699	257	53	3.986	3.33	29.5	5.5	5.495	1.748	35	19	46	0.68	0.668	0.76	12	1.35	1.23	6.389	22	23
Biomphalaria	Biomphalaria sudanica	GBIF.org (22 May 2023) GBIF Occurrence Download https://doi.org/10.15468/dl.6esfpk	0	1	-0.4194	34.1932	1152		998.745	225	35	15	152	179	41	28.64	28.993	26.885		6.495	1.3	4	2	39	0.186	0.187	0.129	11				22
Biomphalaria	Biomphalaria sudanica	GBIF.org (22 May 2023) GBIF Occurrence Download https://doi.org/10.15468/dl.6esfpk	0	1	0.418525	34.2487	129	4.627	1592.42	221	31	152	1699	257	53	31.15	3.322	29.22	5.5	5.495	1.748	35	19	46	0.635	0.673	0.692	12	1.38	8.974	6.389	22	23
Bulinus	Bulinus forskalii	GBIF.org (22 May 2023) GBIF Occurrence Download https://doi.org/10.15468/dl.6esfpk	1	0	-0.83323	38.7951	279		865.114	264	354	176	374	128		38.29	36.165	35.425	7.4	7.995	0.5	46	29	25	0.231	0.258	0.31	1	1.39	21.198	3.482	9	6
Bulinus	Bulinus forskalii	GBIF.org (22 May 2023) GBIF Occurrence Download https://doi.org/10.15468/dl.6esfpk	1	0	-3.61462	37.7745	712	1.313	395.171	231	321	152	625	131	7	3.17	28.82	28.395	6.6						0.322	0.328	0.377	1	1.39	13.88	5.5	14	8
Bulinus	Bulinus forskalii	GBIF.org (22 May 2023) GBIF Occurrence Download https://doi.org/10.15468/dl.6esfpk	1	0	-2.99899	37.9179	758	0.927	1792.21	228	317	152	63	126	3	42.14	4.34	39.939	7.7	7.6	1	48	19	33	0.286	0.331	0.395	1	1.28	35.598	5.686	9	4
Bulinus	Bulinus forskalii	GBIF.org (22 May 2023) GBIF Occurrence Download https://doi.org/10.15468/dl.6esfpk	1	0	-0.175749	34.9349	1154	3.818	1559.37	228	315	15	1211	194	6	36.189	34.33	31.38	6.1	6	1.624	31	22	47	0.471	0.544	0.561	9	1.34	23.533	7.166	32	24
Bulinus	Bulinus forskalii	GBIF.org (22 May 2023) GBIF Occurrence Download https://doi.org/10.15468/dl.6esfpk	1	0	-0.16713	34.9176	1154	1.854	166.418	228	315	15	1211	194	6	36.4	32.819	3.94	6.2	6	1.624	33	23	44	0.517	0.587	0.578	9	1.34	23.533	8.25	32	24
Bulinus	Bulinus forskalii	GBIF.org (22 May 2023) GBIF Occurrence Download https://doi.org/10.15468/dl.6esfpk	1	0	-0.269918	34.9718	1177	0.927	2699.42	228	315	15	1211	194	6	36.224	35.438	32.126	6.6	6.2	1.5	31	21	48	0.468	0.438	0.465	9	1.37	19.86	6.389	22	23
Biomphalaria	Biomphalaria pfeifferi	GBIF.org (22 May 2023) GBIF Occurrence Download https://doi.org/10.15468/dl.6esfpk	0	1	-1.3462	36.1472	145	7.27	374.257	28	299	124	686	155	12	36.569	35.268	32.562	7.1	7	1.248	41	24	35	0.266	0.329	0.386	1	1.33	19.86	6.389	14	6
Biomphalaria	Biomphalaria pfeifferi	GBIF.org (22 May 2023) GBIF Occurrence Download https://doi.org/10.15468/dl.6esfpk	0	1	0.735474	34.5627	1593	9.932	2324.14	198	289	118	1686	242	46	28.674	28.949	28.113	6	5.7	1.8	32	23	45	0.636	0.656	0.683	14	1.22	12.464	11.182	26	24
Biomphalaria	Biomphalaria pfeifferi	GBIF.org (22 May 2023) GBIF Occurrence Download https://doi.org/10.15468/dl.6esfpk	0	1	-1.25989	36.8454	1636	1.312	3116.66	193	284	112	8	169	12	31.51	29.29	3.51	6.4	6	2	27	3	44	0.417	0.463	0.452	13	1.24	21.198	7.166	52	38
Biomphalaria	Biomphalaria pfeifferi	GBIF.org (22 May 2023) GBIF Occurrence Download https://doi.org/10.15468/dl.6esfpk	0	1	-0.4221	34.144	1146		672.452	225	32	152	986	163	36	26.556	26.8	25.489							0.129	0.172	0.192	11				18
Biomphalaria	Biomphalaria pfeifferi	GBIF.org (22 May 2023) GBIF Occurrence Download https://doi.org/10.15468/dl.6esfpk	0	1	0.61752	34.5215	1438	4.141	2623.41	28	299	127	1659	245	47	31.34	29.24	28.37	5.9	5.7	1.748	35	23	42	0.526	0.498	0.523	14	1.34	1.23	6.389	21	24
Biomphalaria	Biomphalaria pfeifferi	GBIF.org (22 May 2023) GBIF Occurrence Download https://doi.org/10.15468/dl.6esfpk	0	1	3.3267	37.6168	379	5.624	29.2484	279	371	23	195	46		41.892	41.2	41.542	7.7	8.4	0.7	47	25	28	0.16	0.116	0.128	16	1.5	8.25	1.46	1	9
Bulinus	Bulinus truncatus	GBIF.org (22 May 2023) GBIF Occurrence Download https://doi.org/10.15468/dl.6esfpk	1	0	-0.26746	34.8848	1149	0.927	2159.78	228	315	15	1211	194	6	37.142	36.54	31.191	6.2	5.995	1.748	26	2	54	0.517	0.514	0.66	1	1.28	28.964	8.25	18	14
Biomphalaria	Biomphalaria sudanica	GBIF.org (22 May 2023) GBIF Occurrence Download https://doi.org/10.15468/dl.6esfpk	0	1	-0.319833	34.6995	1138		189.679	228	313	151	1171	199	44	24.192	24.829	25.194							-0.1	0.196	0.238	17				8
Biomphalaria	Biomphalaria sudanica	GBIF.org (22 May 2023) GBIF Occurrence Download https://doi.org/10.15468/dl.6esfpk	0	1	-0.273275	34.8166	1138		116.911	229	315	151	1188	192	51	24.99	25.498	25.879							0.3	0.72	0.22	17				18
Biomphalaria	Biomphalaria sudanica	GBIF.org (22 May 2023) GBIF Occurrence Download https://doi.org/10.15468/dl.6esfpk	0	1	0.422387	34.2525	129	0.927	1967.18	221	31	152	1699	257	53	31.15	3.322	29.22	5.5	5.495	1.748	35	19	46	0.673	0.664	0.695	12	1.34	8.974	7.166	22	19
Bulinus	Bulinus truncatus	GBIF.org (22 May 2023) GBIF Occurrence Download https://doi.org/10.15468/dl.6esfpk	1	0	-0.649233	37.2477	128	5.392	39.2286	21	311	14	1191	288	22	37.781	32.476	3.517	6.4	7	1.3	27	18	55	0.416	0.542	0.642	9	1.19	21.198	8.25	22	16
Biomphalaria	Biomphalaria sudanica	GBIF.org (22 May 2023) GBIF Occurrence Download https://doi.org/10.15468/dl.6esfpk	0	1	-0.194961	34.5272	115		168.159	228	313	151	1171	199	44	25.963	26.14	25.631							-0.26	0.17	0.122	17				18
Biomphalaria	Biomphalaria sudanica	GBIF.org (22 May 2023) GBIF Occurrence Download https://doi.org/10.15468/dl.6esfpk	0	1	-0.39539	32.5512	1135		8797.54	215	274	156	1758	273	78	22.577	22.667	22.377							-0.49	0.23	-0.26	17
Biomphalaria	Biomphalaria sudanica	GBIF.org (22 May 2023) GBIF Occurrence Download https://doi.org/10.15468/dl.6esfpk	0	1	-0.433788	33.2942	1137		67823.4	221	284	157	1484	235	52	22.543	22.855	22.369							-0.39	-0.46	-0.25	17
Bulinus	Bulinus truncatus	GBIF.org (22 May 2023) GBIF Occurrence Download https://doi.org/10.15468/dl.6esfpk	1	0	-2.39164	37.8416	119	1.312	3454.53	225	313	147	643	174	1	35.871	32.773	32.694	6.6	6.3191	0.812	51	13	36	0.541	0.65	0.615	1	1.34	23.533	5.686	14	15
Biomphalaria	Biomphalaria choanomphala	GBIF.org (22 May 2023) GBIF Occurrence Download https://doi.org/10.15468/dl.6esfpk	0	1	-0.39539	32.5512	1135		8797.54	215	274	156	1758	273	78	22.577	22.667	22.377							-0.49	0.23	-0.26	17
Biomphalaria	Biomphalaria choanomphala	GBIF.org (22 May 2023) GBIF Occurrence Download https://doi.org/10.15468/dl.6esfpk	0	1	-0.194961	34.5272	115		168.159	228	313	151	1171	199	44	25.963	26.14	25.631							-0.26	0.17	0.122	17				18
Biomphalaria	Biomphalaria choanomphala	GBIF.org (22 May 2023) GBIF Occurrence Download https://doi.org/10.15468/dl.6esfpk	0	1	-0.273275	34.8166	1138		116.911	229	315	151	1188	192	51	24.99	25.498	25.879							0.3	0.72	0.22	17				18
Biomphalaria	Biomphalaria choanomphala	GBIF.org (22 May 2023) GBIF Occurrence Download https://doi.org/10.15468/dl.6esfpk	0	1	-0.319833	34.6995	1138		189.679	228	313	151	1171	199	44	24.192	24.829	25.194							-0.1	0.196	0.238	17				8
Biomphalaria	Biomphalaria choanomphala	GBIF.org (22 May 2023) GBIF Occurrence Download https://doi.org/10.15468/dl.6esfpk	0	1	-0.4194	34.1932	1152		998.745	225	35	15	152	179	41	28.64	28.993	26.885		6.495	1.3	4	2	39	0.186	0.187	0.129	11				22
Biomphalaria	Biomphalaria choanomphala	GBIF.org (22 May 2023) GBIF Occurrence Download https://doi.org/10.15468/dl.6esfpk	0	1	0.418525	34.2487	129	4.627	1592.42	221	31	152	1699	257	53	31.15	3.322	29.22	5.5	5.495	1.748	35	19	46	0.635	0.673	0.692	12	1.38	8.974	6.389	22	23
Biomphalaria	Biomphalaria choanomphala	GBIF.org (22 May 2023) GBIF Occurrence Download https://doi.org/10.15468/dl.6esfpk	0	1	0.418868	34.262	129	1.854	1838.7	221	31	152	1699	257	53	3.986	3.33	29.5	5.5	5.495	1.748	35	19	46	0.68	0.668	0.76	12	1.35	1.23	6.389	22	23
Biomphalaria	Biomphalaria pfeifferi	GBIF.org (22 May 2023) GBIF Occurrence Download https://doi.org/10.15468/dl.6esfpk	0	1	-2.66711	37.2998	1134	1.856	8793.38	26	297	132	742	167	7	36.77	32.656	31.76	6.6	7	0.812	44	22	34	0.63	0.743	0.749	1	1.27	19.86	6.389	9	5
Biomphalaria	Biomphalaria pfeifferi	GBIF.org (22 May 2023) GBIF Occurrence Download https://doi.org/10.15468/dl.6esfpk	0	1	-1.15349	36.9436	1545	2.622	2126.11	19	281	19	963	217	2	36.342	31.113	32.733	6.7	6.6	1.4	35	21	43	0.332	0.382	0.325	9	1.28	21.198	7.166	42	25
Biomphalaria	Biomphalaria pfeifferi	GBIF.org (22 May 2023) GBIF Occurrence Download https://doi.org/10.15468/dl.6esfpk	0	1	-1.28886	36.8286	1694	8.731	6379.41	178	263	11	14	227	17	33.154	3.928	32.115	6.8	6.495	2.748	26	29	45	0.181	0.213	0.226	13	1.28	28.964	8.25	6	42
Biomphalaria	Biomphalaria pfeifferi	GBIF.org (22 May 2023) GBIF Occurrence Download https://doi.org/10.15468/dl.6esfpk	0	1	0.627994	35.9418	1221	11.919	1621.42	224	32	135	774	14	27	38.11	33.51	31.649	6.3	6.5	1.4	36	28	37	0.41	0.575	0.683	1	1.2	21.198	8.25	14	7
Bulinus	Bulinus globosus	GBIF.org (22 May 2023) GBIF Occurrence Download https://doi.org/10.15468/dl.6esfpk	1	0	0.562148	34.563	1424	0.927	465.837	28	299	127	1659	245	47	31.114	3.854	3.754	5.7	5.6	1.8	34	23	43	0.521	0.466	0.471	13	1.31	8.974	6.389	46	3
Biomphalaria	Biomphalaria pfeifferi	GBIF.org (22 May 2023) GBIF Occurrence Download https://doi.org/10.15468/dl.6esfpk	0	1	-1.24333	36.7644	1773	7.26	75.8213	178	263	11	14	227	17	27.738	25.493	26.184	5.9	6	2.3	25	28	47	0.619	0.618	0.63	9	1.28	21.198	1.23	48	38
Biomphalaria	Biomphalaria pfeifferi	GBIF.org (22 May 2023) GBIF Occurrence Download https://doi.org/10.15468/dl.6esfpk	0	1	-1.27143	37.3189	1519	4.982	7823.18	197	292	111	865	28	4	35.5	29.12	29.65	6	6.3191	1.624	41	19	4	0.36	0.535	0.525	1	1.32	17.174	6.389	18	13
Biomphalaria	Biomphalaria pfeifferi	GBIF.org (22 May 2023) GBIF Occurrence Download https://doi.org/10.15468/dl.6esfpk	0	1	0.666688	34.5246	1473	1.854	154.573	198	289	118	1686	242	46	3.637	29.134	28.64	5.9	5.7	1.624	31	25	44	0.563	0.63	0.646	14	1.31	1.23	8.25	22	24
Biomphalaria	Biomphalaria pfeifferi	GBIF.org (22 May 2023) GBIF Occurrence Download https://doi.org/10.15468/dl.6esfpk	0	1	0.2195	35.9345	1989	1.854	191.297	176	275	86	1531	24	52	27.215	26.857	26.697	5.5	5.6	2.6	31	28	41	0.573	0.591	0.567	14	1.25	12.464	12.464	31	17
Biomphalaria	Biomphalaria pfeifferi	GBIF.org (22 May 2023) GBIF Occurrence Download https://doi.org/10.15468/dl.6esfpk	0	1	-3.39156	37.7493	756	3.344	88.5752	23	321	152	637	158	7	36.931	36.117	32.915	7.1	8	0.9	45	2	35	0.433	0.472	0.649	1	1.33	21.198	6.389	26	18
Biomphalaria	Biomphalaria pfeifferi	GBIF.org (22 May 2023) GBIF Occurrence Download https://doi.org/10.15468/dl.6esfpk	0	1	0.8253	38.1863	572	2.622	1374.46	249	342	162	442	132		39.773	4.52	39.517	7.8	7.995	0.5	52	18	31	0.276	0.28	0.389	1	1.36	23.533	4.474	1	4
Bulinus	Bulinus truncatus	GBIF.org (22 May 2023) GBIF Occurrence Download https://doi.org/10.15468/dl.6esfpk	1	0	-1.32153	36.9162	1624	1.854	1523.11	193	284	112	8	169	12	37.131	31.818	33.469	6.8	7	1.124	38	2	42	0.217	0.284	0.258	13	1.3	19.86	7.166	38	38
Bulinus	Bulinus truncatus	GBIF.org (22 May 2023) GBIF Occurrence Download https://doi.org/10.15468/dl.6esfpk	1	0	-1.43982	36.9839	151	1.312	2295.52	192	281	111	666	148	8	39.292	32.754	32.179	6.7	7	1.4	41	2	39	0.346	0.386	0.37	9	1.25	28.964	7.166	46	42
Biomphalaria	Biomphalaria choanomphala	GBIF.org (22 May 2023) GBIF Occurrence Download https://doi.org/10.15468/dl.6esfpk	0	1	-0.433788	33.2942	1137		67823.4	221	284	157	1484	235	52	22.543	22.855	22.369							-0.39	-0.46	-0.25	17
Bulinus	Bulinus forskalii	GBIF.org (22 May 2023) GBIF Occurrence Download https://doi.org/10.15468/dl.6esfpk	1	0	-0.148168	35.1848	1185	1.854	2922.94	221	311	14	1354	211	63	35.348	33.448	31.616	6.2	6	1.624	35	23	42	0.526	0.63	0.668	1	1.34	26.113	7.166	22	16
Bulinus	Bulinus forskalii	GBIF.org (22 May 2023) GBIF Occurrence Download https://doi.org/10.15468/dl.6esfpk	1	0	-0.1113	34.7754	1158	1.311	3465.14	224	311	146	1368	228	62	33.951	33.64	31.819	6.6	5.995	1.5	39	23	38	0.66	0.632	0.585	9	1.31	21.198	6.389	52	36
Bulinus	Bulinus forskalii	GBIF.org (22 May 2023) GBIF Occurrence Download https://doi.org/10.15468/dl.6esfpk	1	0	-0.146835	34.8643	1146	2.78	2724.43	224	311	146	1368	228	62	35.325	34.59	3.469	6.1	7	1.8	32	22	46	0.478	0.511	0.63	9	1.36	21.198	6.389	22	24
Bulinus	Bulinus forskalii	GBIF.org (22 May 2023) GBIF Occurrence Download https://doi.org/10.15468/dl.6esfpk	1	0	0.431391	33.1952	1169	9.195	248.334	22	291	153	1344	21	63	31.54	3.243	29.417	5.7						0.575	0.596	0.591	9	1.31	12.464	7.166
Bulinus	Bulinus forskalii	GBIF.org (22 May 2023) GBIF Occurrence Download https://doi.org/10.15468/dl.6esfpk	1	0	-1.42182	37.8485	1115	4.719	159.136	211	35	122	817	273	1	39.38	33.927	34.418	7	6.5	0.9	41	2	38	0.289	0.414	0.46	1	1.34	19.86	5.686	18	17
Bulinus	Bulinus forskalii	GBIF.org (22 May 2023) GBIF Occurrence Download https://doi.org/10.15468/dl.6esfpk	1	0	-4.4769	39.1988	91		578.219	258	327	192	171	228	2	31.79	34.418	34.634	6.1	5.995	1.124	55	14	31	0.524	0.536	0.6	1	1.41	13.88	3.953	14	15
Bulinus	Bulinus forskalii	GBIF.org (22 May 2023) GBIF Occurrence Download https://doi.org/10.15468/dl.6esfpk	1	0	-1.44176	36.9837	151	4.72	2218.31	192	281	111	666	148	8	39.292	32.754	32.179	6.7	7	1.4	43	19	38	0.346	0.386	0.37	9	1.3	26.113	7.166	46	43
Biomphalaria	Biomphalaria sudanica	GBIF.org (22 May 2023) GBIF Occurrence Download https://doi.org/10.15468/dl.6esfpk	0	1	2.75855	36.6992	365	7.29	98.6642	273	361	196	224	6	1	27.175	28.5	27.96	7.1						0.9	0.8	0.23	16	1.32	21.198	3.482
Biomphalaria	Biomphalaria sudanica	GBIF.org (22 May 2023) GBIF Occurrence Download https://doi.org/10.15468/dl.6esfpk	0	1	-3.61462	37.7745	712	1.313	395.171	231	321	152	625	131	7	3.17	28.82	28.395	6.6						0.322	0.328	0.377	1	1.39	13.88	5.5	14	8
Biomphalaria	Biomphalaria sudanica	GBIF.org (22 May 2023) GBIF Occurrence Download https://doi.org/10.15468/dl.6esfpk	0	1	-0.14517	36.4342	2342		151.564	138	231	55	967	134	31	31.639	24.53	22.955							0.291	0.35	0.71	17				18	7
Biomphalaria	Biomphalaria sudanica	GBIF.org (22 May 2023) GBIF Occurrence Download https://doi.org/10.15468/dl.6esfpk	0	1	-0.429589	33.1959	1137		62363.4	221	284	157	1484	235	52	22.366	22.798	22.242							-0.31	-0.45	-0.25	17
Biomphalaria	Biomphalaria sudanica	GBIF.org (22 May 2023) GBIF Occurrence Download https://doi.org/10.15468/dl.6esfpk	0	1	1.64848	3.91479	617		1464.22	254	33	192	921	137	18	24.566	24.78	24.648							-0.83	-0.34	-0.25	17
Biomphalaria	Biomphalaria pfeifferi	GBIF.org (22 May 2023) GBIF Occurrence Download https://doi.org/10.15468/dl.6esfpk	0	1	-1.37196	37.8537	184	4.983	188.596	219	38	134	92	286	1	36.194	31.66	3.156	6	7	0.9	47	15	37	0.349	0.481	0.55	1	1.32	13.88	6.389	22	13
Bulinus	Bulinus truncatus	GBIF.org (22 May 2023) GBIF Occurrence Download https://doi.org/10.15468/dl.6esfpk	1	0	-0.41913	33.1956	1137		61286.7	221	284	157	1484	235	52	22.268	22.765	22.19							-0.39	-0.41	-0.33	17
Bulinus	Bulinus truncatus	GBIF.org (22 May 2023) GBIF Occurrence Download https://doi.org/10.15468/dl.6esfpk	1	0	-1.3462	36.1472	145	7.27	374.257	28	299	124	686	155	12	36.569	35.268	32.562	7.1	7	1.248	41	24	35	0.266	0.329	0.386	1	1.33	19.86	6.389	14	6
Bulinus	Bulinus truncatus	GBIF.org (22 May 2023) GBIF Occurrence Download https://doi.org/10.15468/dl.6esfpk	1	0	-1.15349	36.9436	1545	2.622	2126.11	19	281	19	963	217	2	36.342	31.113	32.733	6.7	6.6	1.4	35	21	43	0.332	0.382	0.325	9	1.28	21.198	7.166	42	25
Biomphalaria	Biomphalaria pfeifferi	GBIF.org (22 May 2023) GBIF Occurrence Download https://doi.org/10.15468/dl.6esfpk	0	1	0.431391	33.1952	1169	9.195	248.334	22	291	153	1344	21	63	31.54	3.243	29.417	5.7						0.575	0.596	0.591	9	1.31	12.464	7.166
Biomphalaria	Biomphalaria pfeifferi	GBIF.org (22 May 2023) GBIF Occurrence Download https://doi.org/10.15468/dl.6esfpk	0	1	-3.51235	38.3769	883	4.983	78.8858	228	31	155	763	134	11	35.8	34.63	31.88	6.3	6.8191	1	52	15	33	0.4	0.422	0.495	1	1.34	13.88	5.5	26	17
Biomphalaria	Biomphalaria pfeifferi	GBIF.org (22 May 2023) GBIF Occurrence Download https://doi.org/10.15468/dl.6esfpk	0	1	-1.35993	36.7379	1877	2.78	635.942	181	264	13	819	18	12	28.974	25.563	24.679	5.9	7	1.9	23	25	52	0.469	0.589	0.687	2	1.29	19.86	11.182	42	22
Biomphalaria	Biomphalaria pfeifferi	GBIF.org (22 May 2023) GBIF Occurrence Download https://doi.org/10.15468/dl.6esfpk	0	1	-1.43982	36.9839	151	1.312	2295.52	192	281	111	666	148	8	39.292	32.754	32.179	6.7	7	1.4	41	2	39	0.346	0.386	0.37	9	1.25	28.964	7.166	46	42
Biomphalaria	Biomphalaria pfeifferi	GBIF.org (22 May 2023) GBIF Occurrence Download https://doi.org/10.15468/dl.6esfpk	0	1	-2.26872	37.874	982	2.74	917.483	226	315	147	612	171	1	35.877	35.925	34.812	6.6	6.6	0.9	45	19	36	0.459	0.477	0.449	1	1.37	15.445	5.686	26	15
Biomphalaria	Biomphalaria pfeifferi	GBIF.org (22 May 2023) GBIF Occurrence Download https://doi.org/10.15468/dl.6esfpk	0	1	-1.51721	37.2642	1663	8.241	4945.34	19	28	17	783	18	4	33.675	3.717	3.3	5.8	6.3191	1.3	45	13	42	0.492	0.52	0.65	1	1.29	15.445	8.25	42	36
Bulinus	Bulinus globosus	GBIF.org (22 May 2023) GBIF Occurrence Download https://doi.org/10.15468/dl.6esfpk	1	0	-1.31879	36.8447	1687	2.781	6953.97	178	263	11	14	227	17	33.989	3.442	31.254	6.1	6.3191	1.9	28	24	48	0.628	0.624	0.625	13	1.19	19.86	1.23	6	38
Bulinus	Bulinus globosus	GBIF.org (22 May 2023) GBIF Occurrence Download https://doi.org/10.15468/dl.6esfpk	1	0	-1.25989	36.8454	1636	1.312	3116.66	193	284	112	8	169	12	31.51	29.29	3.51	6.4	6	2	27	3	44	0.417	0.463	0.452	13	1.24	21.198	7.166	52	38
Bulinus	Bulinus globosus	GBIF.org (22 May 2023) GBIF Occurrence Download https://doi.org/10.15468/dl.6esfpk	1	0	-1.31325	36.7538	1895	3.819	235.918	178	263	11	14	227	17	28.679	25.691	25.33	5.8	5.995	1.8	18	22	61	0.595	0.617	0.612	9	1.3	15.445	11.182	46	22
Bulinus	Bulinus globosus	GBIF.org (22 May 2023) GBIF Occurrence Download https://doi.org/10.15468/dl.6esfpk	1	0	-1.43982	36.9839	151	1.312	2295.52	192	281	111	666	148	8	39.292	32.754	32.179	6.7	7	1.4	41	2	39	0.346	0.386	0.37	9	1.25	28.964	7.166	46	42
Bulinus	Bulinus truncatus	GBIF.org (22 May 2023) GBIF Occurrence Download https://doi.org/10.15468/dl.6esfpk	1	0	-1.25989	36.8454	1636	1.312	3116.66	193	284	112	8	169	12	31.51	29.29	3.51	6.4	6	2	27	3	44	0.417	0.463	0.452	13	1.24	21.198	7.166	52	38
Bulinus	Bulinus truncatus	GBIF.org (22 May 2023) GBIF Occurrence Download https://doi.org/10.15468/dl.6esfpk	1	0	-1.28886	36.8286	1694	8.731	6379.41	178	263	11	14	227	17	33.154	3.928	32.115	6.8	6.495	2.748	26	29	45	0.181	0.213	0.226	13	1.28	28.964	8.25	6	42
Biomphalaria		GBIF.org (22 May 2023) GBIF Occurrence Download https://doi.org/10.15468/dl.6esfpk	0	1	-0.5	36.152	1823	0.927	4899.93	172	276	8	827	141	27	41.129	3.623	3.83	7.2	6.7	1.624	38	26	36	0.256	0.542	0.529	1	1.25	17.174	8.974	18	21
Biomphalaria		GBIF.org (22 May 2023) GBIF Occurrence Download https://doi.org/10.15468/dl.6esfpk	0	1	-0.144784	34.7363	1136	2.93	368.237	224	311	146	1368	228	62	25.118	25.873	25.551	5.9	5.995	4	31	29	39	0.591	0.567	0.516	11	1.29	17.174	7.166	18	39
Biomphalaria		GBIF.org (22 May 2023) GBIF Occurrence Download https://doi.org/10.15468/dl.6esfpk	0	1	0.171	33.54	1146		134.188	222	294	156	1339	29	52	23.891	24.828	24.38							0.54	0.69	0.71	17
Biomphalaria		GBIF.org (22 May 2023) GBIF Occurrence Download https://doi.org/10.15468/dl.6esfpk	0	1	-0.56	32.513	114		29.5634	217	281	152	139	218	49	23.249	23.725	23.253							-0.2	0.17	0.148	11
Biomphalaria		GBIF.org (22 May 2023) GBIF Occurrence Download https://doi.org/10.15468/dl.6esfpk	0	1	0.3114	33.44	1141		171.682	221	292	155	1425	224	58	24.54	24.71	23.893							-0.69	-0.25	0.5	17
Biomphalaria		GBIF.org (22 May 2023) GBIF Occurrence Download https://doi.org/10.15468/dl.6esfpk	0	1	0.2636	33.6842	1139		637.339	223	297	158	127	25	51	24.994	25.78	24.558							-0.41	0.82	0.87	16
Biomphalaria		GBIF.org (22 May 2023) GBIF Occurrence Download https://doi.org/10.15468/dl.6esfpk	0	1	0.4613	33.3799	1144	0.927	12.7817	22	292	154	1359	25	66	25.879	26.195	25.65		5.6	1.4	39	21	4	0.336	0.329	0.318	9
Bulinus	Bulinus globosus	GBIF.org (22 May 2023) GBIF Occurrence Download https://doi.org/10.15468/dl.6esfpk	1	0	2.1798	31.3784	628	15.366	27.2969	253	335	169	15	133	19	27.86	27.394	25.966	6	6.3191	1.248	35	29	37	0.394	0.567	0.581	11	1.21	1.23	1.23	3	19
Biomphalaria		GBIF.org (22 May 2023) GBIF Occurrence Download https://doi.org/10.15468/dl.6esfpk	0	1	1.54875	3.56627	619		1666.77	245	322	18	11	142	25	25.523	25.434	25.631							-0.77	-0.6	-0.7	17
Biomphalaria		GBIF.org (22 May 2023) GBIF Occurrence Download https://doi.org/10.15468/dl.6esfpk	0	1	1.59146	31.5796	616		76.8179	25	326	188	987	146	21	25.585	25.855	25.41							-0.18	0.31	0.24	17
Biomphalaria		GBIF.org (22 May 2023) GBIF Occurrence Download https://doi.org/10.15468/dl.6esfpk	0	1	1.79762	31.2885	615		3716.28	254	325	195	878	123	21	25.147	25.92	24.934							-0.18	-0.35	0.8	17
Biomphalaria		GBIF.org (22 May 2023) GBIF Occurrence Download https://doi.org/10.15468/dl.6esfpk	0	1	1.66789	31.3759	616		8413.68	255	328	195	873	125	18	24.59	24.833	24.64							-0.89	-0.54	-0.24	17
Biomphalaria		GBIF.org (22 May 2023) GBIF Occurrence Download https://doi.org/10.15468/dl.6esfpk	0	1	1.93432	31.3119	66		1274.98	255	327	195	856	114	2	25.277	25.15	24.876							-0.38	-0.37	-0.18	17
Biomphalaria		GBIF.org (22 May 2023) GBIF Occurrence Download https://doi.org/10.15468/dl.6esfpk	0	1	1.24777	3.73152	641		336.859	24	317	175	156	15	25	25.236	25.352	25.45							0.145	0.177	0.63	17
Biomphalaria		GBIF.org (22 May 2023) GBIF Occurrence Download https://doi.org/10.15468/dl.6esfpk	0	1	1.73516	31.2998	694		649.659	254	325	195	878	123	21	26.37	26.11	25.555							0.9	0.86	0.131	17
Biomphalaria		GBIF.org (22 May 2023) GBIF Occurrence Download https://doi.org/10.15468/dl.6esfpk	0	1	1.82411	31.3343	628		25.1198	238	315	175	1176	156	28	28.622	28.596	26.45							0.28	0.18	0.132	17
Biomphalaria		GBIF.org (22 May 2023) GBIF Occurrence Download https://doi.org/10.15468/dl.6esfpk	0	1	1.82173	31.3361	628	5.548	85.3258	238	315	175	1176	156	28	28.622	28.596	26.45							0.16	0.443	0.21	17
Biomphalaria		GBIF.org (22 May 2023) GBIF Occurrence Download https://doi.org/10.15468/dl.6esfpk	0	1	1.84395	31.3759	629		489.371	255	327	195	933	125	23	27.915	27.433	26.614		6.2	1.124	36	27	38	0.27	0.96	0.155	16
Biomphalaria		GBIF.org (22 May 2023) GBIF Occurrence Download https://doi.org/10.15468/dl.6esfpk	0	1	1.82476	31.3283	618		88.1133	254	325	195	878	123	21	28.992	28.332	26.331							0.213	0.566	0.192	11
Biomphalaria		GBIF.org (22 May 2023) GBIF Occurrence Download https://doi.org/10.15468/dl.6esfpk	0	1	1.82487	31.3262	618	6.532	23.3983	254	325	195	878	123	21	28.992	28.332	26.331	6.2						0.354	0.654	0.221	11	1.22	11.182	8.974
Biomphalaria		GBIF.org (22 May 2023) GBIF Occurrence Download https://doi.org/10.15468/dl.6esfpk	0	1	1.21111	3.61917	618		1536.65	251	328	186	956	137	21	24.679	24.815	24.883								-0.77	-0.29	17
Biomphalaria		GBIF.org (22 May 2023) GBIF Occurrence Download https://doi.org/10.15468/dl.6esfpk	0	1	1.25694	3.52389	618		4656.52	251	328	186	956	137	21	25.345	25.12	25.51							-0.76	-0.122	-0.64	17
Biomphalaria		GBIF.org (22 May 2023) GBIF Occurrence Download https://doi.org/10.15468/dl.6esfpk	0	1	-0.34168	32.2933	114		28138.9	215	277	152	225	323	8	23.141	24.27	23.317							0.622	0.653	0.495	2
Biomphalaria		GBIF.org (22 May 2023) GBIF Occurrence Download https://doi.org/10.15468/dl.6esfpk	0	1	0.2843	32.6424	1141		318.619	216	282	156	135	198	64	27.911	27.536	26.74							0.313	0.491	0.134	17				38
Biomphalaria		GBIF.org (22 May 2023) GBIF Occurrence Download https://doi.org/10.15468/dl.6esfpk	0	1	0.24423	32.6451	1141		718.371	216	282	156	135	198	64	26.169	26.9	25.221							0.16	0.7	0.64	17
Biomphalaria		GBIF.org (22 May 2023) GBIF Occurrence Download https://doi.org/10.15468/dl.6esfpk	0	1	-0.4968	32.1532	1137		122.284	217	281	152	139	218	49	23.344	24.57	23.42							-0.49	0.63	0.59	17
Biomphalaria		GBIF.org (22 May 2023) GBIF Occurrence Download https://doi.org/10.15468/dl.6esfpk	0	1	-0.29558	32.2612	117	2.153	24397.2	216	277	153	1918	32	79	22.95	22.813	22.569	5.3						0.467	0.469	0.45	11	1.17	12.464	8.974
Biomphalaria		GBIF.org (22 May 2023) GBIF Occurrence Download https://doi.org/10.15468/dl.6esfpk	0	1	-0.29898	32.2864	117		2675.66	216	277	153	1918	32	79	22.222	22.518	22.33							0.49	0.58	0.295	11
Biomphalaria		GBIF.org (22 May 2023) GBIF Occurrence Download https://doi.org/10.15468/dl.6esfpk	0	1	0.11824	32.5524	1142	1.311	141.432	215	276	156	1553	241	71	26.674	27.223	26.257	5.4	5.495	1.5	36	24	4	0.655	0.654	0.595	8	1.22	12.464	8.25	28
Biomphalaria		GBIF.org (22 May 2023) GBIF Occurrence Download https://doi.org/10.15468/dl.6esfpk	0	1	0.1391	32.5533	1142		177.9	215	276	156	1553	241	71	26.746	26.27	25.673							0.61	0.155	0.125	11
Bulinus	Bulinus truncatus	GBIF.org (22 May 2023) GBIF Occurrence Download https://doi.org/10.15468/dl.6esfpk	1	0	-1.29525	29.9133	258		868.872	16	226	9	111	164	18	22.119	21.423	21.35							0.38	0.129	0.92	17				18	8
Biomphalaria	Biomphalaria stanleyi	GBIF.org (22 May 2023) GBIF Occurrence Download https://doi.org/10.15468/dl.6esfpk	0	1	2.24167	33.8478	172	1.312	581.841	238	327	168	173	156	17	31.314	31.824	3.779	6.1	6.2	1.5	37	25	37	0.587	0.586	0.626	9	1.28	13.88	7.166	18	6
Bulinus	Bulinus africanus	GBIF.org (22 May 2023) GBIF Occurrence Download https://doi.org/10.15468/dl.6esfpk	1	0	-1.68952	37.9267	893	0.928	718.947	228	316	145	733	238	1	36.544	35.297	32.51	6.1	6.495	0.7	5	13	36	0.374	0.43	0.52	1	1.37	17.174	5.5	3	14
Biomphalaria	Biomphalaria pfeifferi	GBIF.org (22 May 2023) GBIF Occurrence Download https://doi.org/10.15468/dl.6esfpk	0	1	-1.24777	36.8145	179	2.781	2939.27	178	263	11	14	227	17	26.561	24.526	25.213	5.7	5.995	2.5	26	29	45	0.648	0.658	0.716	2	1.25	17.174	12.464	48	38
Biomphalaria	Biomphalaria sudanica	GBIF.org (22 May 2023) GBIF Occurrence Download https://doi.org/10.15468/dl.6esfpk	0	1	-2.5421	32.7472	1165	5.92	21.6676	224	289	15	184	178	8	29.343	27.366	26.537	6	6	0.9	56	16	28	0.425	0.584	0.578	1	1.29	1.23	7.166
Biomphalaria	Biomphalaria sudanica	GBIF.org (22 May 2023) GBIF Occurrence Download https://doi.org/10.15468/dl.6esfpk	0	1	-2.68217	32.8285	1155	2.75	77.5631	226	296	149	17	162	6	33.17	3.178	28.756	6	7	0.812	58	16	25	0.474	0.539	0.585	1	1.37	1.23	5.5
Biomphalaria	Biomphalaria sudanica	GBIF.org (22 May 2023) GBIF Occurrence Download https://doi.org/10.15468/dl.6esfpk	0	1	-2.46183	32.9467	1137	5.234	514.621	226	286	153	111	18	9	26.776	25.774	25.142	6.2						0.123	0.412	0.354	1	1.33	15.445	6.389	18	16
Biomphalaria	Biomphalaria sudanica	GBIF.org (22 May 2023) GBIF Occurrence Download https://doi.org/10.15468/dl.6esfpk	0	1	-2.49799	32.7814	1137	1.463	94.1188	226	286	154	1146	19	1	26.337	25.715	24.957	6.1	5.995	2.5	53	2	27	0.439	0.574	0.674	1	1.38	12.464	6.389
Biomphalaria	Biomphalaria sudanica	GBIF.org (22 May 2023) GBIF Occurrence Download https://doi.org/10.15468/dl.6esfpk	0	1	-2.66922	32.8359	1137	6.472	494.919	229	33	15	964	156	6	32.363	3.126	28.61	6.2	6.2	0.9	59	16	25	0.373	0.495	0.414	11	1.41	8.25	5.5	26
Biomphalaria	Biomphalaria choanomphala	GBIF.org (22 May 2023) GBIF Occurrence Download https://doi.org/10.15468/dl.6esfpk	0	1	-2.32725	32.1881	1139		687.977	223	282	156	1221	191	14	23.73	23.75	23.53							0.25	0.54	0.75	17				14
Biomphalaria	Biomphalaria choanomphala	GBIF.org (22 May 2023) GBIF Occurrence Download https://doi.org/10.15468/dl.6esfpk	0	1	-2.69451	31.8712	114	1.312	249.569	221	287	153	95	156	2	3.99	28.358	27.334	6	6	0.7	61	15	24	0.267	0.511	0.425	11	1.4	1.23	5.686
Biomphalaria	Biomphalaria sudanica	GBIF.org (22 May 2023) GBIF Occurrence Download https://doi.org/10.15468/dl.6esfpk	0	1	-2.67988	32.8392	1137	1.312	15.6754	229	33	15	964	156	6	31.748	29.175	27.863	6.1	6.2	0.9	58	16	26	0.366	0.49	0.386	11	1.4	12.464	5.5
Biomphalaria	Biomphalaria sudanica	GBIF.org (22 May 2023) GBIF Occurrence Download https://doi.org/10.15468/dl.6esfpk	0	1	-2.66448	32.8333	1156	0.927	193.675	224	289	15	184	178	8	29.39	27.962	26.999	6.2	6.2	0.9	59	16	25	0.318	0.468	0.294	11	1.43	8.974	5.686	18
Biomphalaria	Biomphalaria sudanica	GBIF.org (22 May 2023) GBIF Occurrence Download https://doi.org/10.15468/dl.6esfpk	0	1	-2.6276	32.8622	114	1.73	41.825	226	292	15	141	172	8	26.345	25.481	24.788	5.9	7	1.124	57	2	23	0.36	0.51	0.358	1	1.37	11.182	5.686	18	12
Biomphalaria	Biomphalaria sudanica	GBIF.org (22 May 2023) GBIF Occurrence Download https://doi.org/10.15468/dl.6esfpk	0	1	-2.66512	32.8188	1156	0.927	245.784	224	289	15	184	178	8	32.485	3.37	28.7	6.1	6.3191	0.9	6	15	25	0.441	0.516	0.259	11	1.29	12.464	8.25
Biomphalaria	Biomphalaria sudanica	GBIF.org (22 May 2023) GBIF Occurrence Download https://doi.org/10.15468/dl.6esfpk	0	1	-2.67338	32.8165	1155	0.928	784.992	226	296	149	17	162	6	34.365	3.841	29.895	6.7	6.3191	1	57	17	25	0.563	0.588	0.592	1	1.42	11.182	5.686	26	12
Biomphalaria	Biomphalaria sudanica	GBIF.org (22 May 2023) GBIF Occurrence Download https://doi.org/10.15468/dl.6esfpk	0	1	-2.41185	32.9327	1137	1.312	341.634	226	286	153	111	18	9	27.398	26.38	26.33	6.1	6	1.624	5	2	3	0.294	0.523	0.475	11	1.39	11.182	6.389	18
Biomphalaria	Biomphalaria sudanica	GBIF.org (22 May 2023) GBIF Occurrence Download https://doi.org/10.15468/dl.6esfpk	0	1	-2.4964	32.6782	1156	8.685	156.299	226	286	154	1146	19	1	33.332	29.365	27.734	6.2						0.439	0.586	0.583	11	1.36	11.182	6.389
Biomphalaria	Biomphalaria sudanica	GBIF.org (22 May 2023) GBIF Occurrence Download https://doi.org/10.15468/dl.6esfpk	0	1	-2.69451	31.8712	114	1.312	249.569	221	287	153	95	156	2	3.99	28.358	27.334	6	6	0.7	61	15	24	0.267	0.511	0.425	11	1.4	1.23	5.686
Biomphalaria	Biomphalaria sudanica	GBIF.org (22 May 2023) GBIF Occurrence Download https://doi.org/10.15468/dl.6esfpk	0	1	-2.66333	32.8314	1156	4.627	934.541	224	289	15	184	178	8	29.39	27.962	26.999	6.2	6.2	0.9	59	16	25	0.318	0.468	0.294	11	1.43	11.182	6.389	26
Biomphalaria	Biomphalaria sudanica	GBIF.org (22 May 2023) GBIF Occurrence Download https://doi.org/10.15468/dl.6esfpk	0	1	-2.69238	32.8188	1155	0.927	124.857	226	296	149	17	162	6	36.561	32.43	31.296	6.7						0.476	0.591	0.654	1	1.45	1.23	4.474
Biomphalaria	Biomphalaria sudanica	GBIF.org (22 May 2023) GBIF Occurrence Download https://doi.org/10.15468/dl.6esfpk	0	1	-2.5243	32.7449	1157	2.933	46.9561	224	289	15	184	178	8	34.212	3.944	29.197	6.3						0.379	0.544	0.441	11	1.43	8.25	4.474	3
Biomphalaria	Biomphalaria sudanica	GBIF.org (22 May 2023) GBIF Occurrence Download https://doi.org/10.15468/dl.6esfpk	0	1	-2.54988	32.5155	1145	3.931	839.699	224	288	151	169	174	8	33.228	3.445	28.831	6.2	6	1.124	54	15	31	0.47	0.552	0.538	1	1.35	11.182	6.389	22
Biomphalaria	Biomphalaria sudanica	GBIF.org (22 May 2023) GBIF Occurrence Download https://doi.org/10.15468/dl.6esfpk	0	1	-2.3163	33.6439	114	1.854	7.21495	229	293	158	975	174	4	25.499	25.664	25.119	6.7	6.3191	1.3	48	18	34	0.35	0.336	0.223	16	1.41	11.182	4.474	22	12
Biomphalaria	Biomphalaria sudanica	GBIF.org (22 May 2023) GBIF Occurrence Download https://doi.org/10.15468/dl.6esfpk	0	1	-2.71322	32.8936	1143	3.79	211.18	229	33	15	964	156	6	26.33	25.64	25.41	6.1	7	1	6	17	23	0.358	0.396	0.321	1	1.37	8.974	5.5	22
Biomphalaria	Biomphalaria sudanica	GBIF.org (22 May 2023) GBIF Occurrence Download https://doi.org/10.15468/dl.6esfpk	0	1	-2.54493	32.5136	1145	2.75	153.116	224	288	151	169	174	8	33.228	3.445	28.831	6.1	6	1.124	54	15	31	0.369	0.522	0.349	11	1.43	1.23	6.389	22
Biomphalaria	Biomphalaria sudanica	GBIF.org (22 May 2023) GBIF Occurrence Download https://doi.org/10.15468/dl.6esfpk	0	1	-2.55795	32.5315	1145	5.396	734.497	224	288	151	169	174	8	29.495	28.95	26.71	6						0.335	0.485	0.481	11	1.4	11.182	5.686	3	15
Biomphalaria	Biomphalaria sudanica	GBIF.org (22 May 2023) GBIF Occurrence Download https://doi.org/10.15468/dl.6esfpk	0	1	-2.5887	32.8946	116	5.553	617.457	226	292	15	141	172	8	28.599	27.212	26.83	6	7	1.124	58	19	23	0.378	0.472	0.422	1	1.34	11.182	6.389	26	14
Biomphalaria	Biomphalaria sudanica	GBIF.org (22 May 2023) GBIF Occurrence Download https://doi.org/10.15468/dl.6esfpk	0	1	-2.66555	32.8348	114	2.623	918.338	226	292	15	141	172	8	29.39	27.962	26.999	6.2						0.4	0.517	0.433	11	1.37	11.182	7.166	18
Biomphalaria	Biomphalaria choanomphala	GBIF.org (22 May 2023) GBIF Occurrence Download https://doi.org/10.15468/dl.6esfpk	0	1	-2.38325	32.1135	1163	7.29	513.212	222	283	155	1155	191	7	26.834	26.119	25.249	6.1						0.39	0.457	0.397	11	1.38	1.23	5.686
Biomphalaria	Biomphalaria sudanica	GBIF.org (22 May 2023) GBIF Occurrence Download https://doi.org/10.15468/dl.6esfpk	0	1	-2.71787	32.8974	1143	5.235	1.54318	229	33	15	964	156	6	26.327	25.995	25.37	6	7	0.9	57	17	25	0.32	0.468	0.264	1	1.38	11.182	6.389	22
Biomphalaria	Biomphalaria sudanica	GBIF.org (22 May 2023) GBIF Occurrence Download https://doi.org/10.15468/dl.6esfpk	0	1	-2.5133	32.6835	1165	7.386	269.231	224	289	15	184	178	8	32.598	29.23	27.969	6.2	6	1	55	16	28	0.323	0.525	0.372	1	1.41	11.182	5.5
Biomphalaria	Biomphalaria sudanica	GBIF.org (22 May 2023) GBIF Occurrence Download https://doi.org/10.15468/dl.6esfpk	0	1	-2.59311	32.58	1152	2.73	1.63368	221	285	153	15	172	4	27.391	26.632	26.2	5.8	5.8191	0.7	6	18	23	0.435	0.492	0.435	1	1.38	1.23	7.166	14	9
Biomphalaria	Biomphalaria sudanica	GBIF.org (22 May 2023) GBIF Occurrence Download https://doi.org/10.15468/dl.6esfpk	0	1	-2.41373	32.9268	1137	3.341	277.538	226	286	153	111	18	9	24.74	24.559	24.143	6.1	6	1.624	5	2	3	0.246	0.461	0.482	1	1.27	11.182	7.166	18
Biomphalaria	Biomphalaria sudanica	GBIF.org (22 May 2023) GBIF Occurrence Download https://doi.org/10.15468/dl.6esfpk	0	1	-2.54547	32.5416	1145		15.2675	224	288	151	169	174	8	27.957	26.76	25.86	6.2						0.291	0.475	0.393	1	1.29	1.23	7.166
Biomphalaria	Biomphalaria choanomphala	GBIF.org (22 May 2023) GBIF Occurrence Download https://doi.org/10.15468/dl.6esfpk	0	1	-2.5133	32.6835	1165	7.386	269.231	224	289	15	184	178	8	32.598	29.23	27.969	6.2	6	1	55	16	28	0.323	0.525	0.372	1	1.41	11.182	5.5
Biomphalaria	Biomphalaria sudanica	GBIF.org (22 May 2023) GBIF Occurrence Download https://doi.org/10.15468/dl.6esfpk	0	1	-2.68158	32.8312	1155	1.854	59.6832	226	296	149	17	162	6	33.17	3.178	28.756	6.1	7	0.812	58	16	25	0.491	0.585	0.584	1	1.44	1.23	5.5
Biomphalaria	Biomphalaria choanomphala	GBIF.org (22 May 2023) GBIF Occurrence Download https://doi.org/10.15468/dl.6esfpk	0	1	-2.5892	32.5869	1141		275.175	224	288	151	169	174	8	25.364	25.139	24.694	6.3	5.8191	1.124	53	19	28	0.314	0.533	0.464	11	1.3	1.23	7.166
Biomphalaria	Biomphalaria sudanica	GBIF.org (22 May 2023) GBIF Occurrence Download https://doi.org/10.15468/dl.6esfpk	0	1	-2.49993	32.8263	1142	8.24	51.6863	226	286	154	1146	19	1	31.676	29.595	27.541	6	6	2.8	56	16	28	0.413	0.542	0.591	11	1.34	1.23	6.389	18
Biomphalaria	Biomphalaria sudanica	GBIF.org (22 May 2023) GBIF Occurrence Download https://doi.org/10.15468/dl.6esfpk	0	1	-2.5632	32.7276	1165	3.343	13.7965	224	289	15	184	178	8	29.343	27.366	26.537	6.1	6	0.9	56	16	28	0.439	0.568	0.57	1	1.32	11.182	7.166
Biomphalaria	Biomphalaria choanomphala	GBIF.org (22 May 2023) GBIF Occurrence Download https://doi.org/10.15468/dl.6esfpk	0	1	-2.6276	32.8622	114	1.73	41.825	226	292	15	141	172	8	26.345	25.481	24.788	5.9	7	1.124	57	2	23	0.36	0.51	0.358	1	1.37	11.182	5.686	18	12
Biomphalaria	Biomphalaria Preston	GBIF.org (22 May 2023) GBIF Occurrence Download https://doi.org/10.15468/dl.6esfpk	0	1	-2.38325	32.1135	1163	7.29	513.212	222	283	155	1155	191	7	26.834	26.119	25.249	6.1						0.39	0.457	0.397	11	1.38	1.23	5.686
Biomphalaria	Biomphalaria sudanica	GBIF.org (22 May 2023) GBIF Occurrence Download https://doi.org/10.15468/dl.6esfpk	0	1	-2.66965	32.8174	1155	1.856	679.996	226	296	149	17	162	6	34.365	3.841	29.895	6.3	6.3191	0.9	6	16	24	0.519	0.596	0.45	1	1.32	13.88	6.389	26
Biomphalaria	Biomphalaria sudanica	GBIF.org (22 May 2023) GBIF Occurrence Download https://doi.org/10.15468/dl.6esfpk	0	1	-2.41515	32.9253	1137	1.312	354.192	226	286	153	111	18	9	24.74	24.559	24.143	5.9	6	1.624	5	2	3	0.396	0.616	0.6	1	1.31	11.182	6.389	18
Biomphalaria	Biomphalaria sudanica	GBIF.org (22 May 2023) GBIF Occurrence Download https://doi.org/10.15468/dl.6esfpk	0	1	-2.5585	32.5218	1145	0.928	13.6177	224	288	151	169	174	8	35.18	31.278	29.765	6.1	6	1.124	54	14	32	0.532	0.593	0.59	1	1.44	1.23	5.5		15
Biomphalaria	Biomphalaria choanomphala	GBIF.org (22 May 2023) GBIF Occurrence Download https://doi.org/10.15468/dl.6esfpk	0	1	-2.5887	32.8946	116	5.553	617.457	226	292	15	141	172	8	28.599	27.212	26.83	6	7	1.124	58	19	23	0.378	0.472	0.422	1	1.34	11.182	6.389	26	14
Biomphalaria	Biomphalaria choanomphala	GBIF.org (22 May 2023) GBIF Occurrence Download https://doi.org/10.15468/dl.6esfpk	0	1	-2.32328	32.2279	1147	2.78	662.125	223	282	156	1221	191	14	27.791	27.655	26.1	6	6	1.4	41	23	36	0.477	0.583	0.491	1	1.3	11.182	6.389	14	7
Biomphalaria	Biomphalaria sudanica	GBIF.org (22 May 2023) GBIF Occurrence Download https://doi.org/10.15468/dl.6esfpk	0	1	-2.5892	32.5869	1141		275.175	224	288	151	169	174	8	25.364	25.139	24.694	6.3	5.8191	1.124	53	19	28	0.314	0.533	0.464	11	1.3	1.23	7.166
Biomphalaria	Biomphalaria sudanica	GBIF.org (22 May 2023) GBIF Occurrence Download https://doi.org/10.15468/dl.6esfpk	0	1	-2.6839	32.8225	1155	2.623	285.477	226	296	149	17	162	6	34.4	31.212	29.34	6.1	6.3191	0.9	56	17	27	0.452	0.553	0.564	1	1.41	1.23	5.5	26	14
Biomphalaria	Biomphalaria choanomphala	GBIF.org (22 May 2023) GBIF Occurrence Download https://doi.org/10.15468/dl.6esfpk	0	1	-2.32445	32.1964	1139	5.92	23.8156	223	282	156	1221	191	14	23.611	24.381	23.663	6.2						0.472	0.533	0.391	11	1.36	11.182	5.5		7
Biomphalaria	Biomphalaria sudanica	GBIF.org (22 May 2023) GBIF Occurrence Download https://doi.org/10.15468/dl.6esfpk	0	1	-2.53418	32.7554	1153		117.947	224	289	15	184	178	8	34.51	31.285	29.55	6.3	6	0.9	57	17	26	0.433	0.555	0.635	1	1.39	12.464	5.686	3	18
Biomphalaria	Biomphalaria sudanica	GBIF.org (22 May 2023) GBIF Occurrence Download https://doi.org/10.15468/dl.6esfpk	0	1	-2.32435	32.2226	1147	6.199	398.347	223	282	156	1221	191	14	28.675	27.87	26.4	6.1	5.8191	1.4	41	23	36	0.396	0.585	0.437	1	1.32	11.182	5.686		9
Biomphalaria	Biomphalaria sudanica	GBIF.org (22 May 2023) GBIF Occurrence Download https://doi.org/10.15468/dl.6esfpk	0	1	-2.42583	32.1238	1169	3.822	2719.84	222	283	155	1155	191	7	32.52	3.19	29.125	5.9	5.8191	0.9	54	17	29	0.528	0.598	0.597	1	1.48	8.25	6.389	14	15
Biomphalaria	Biomphalaria sudanica	GBIF.org (22 May 2023) GBIF Occurrence Download https://doi.org/10.15468/dl.6esfpk	0	1	-2.5699	32.5918	1176	2.933	23.9194	224	288	151	169	174	8	26.42	25.94	25.21	6.1						0.475	0.594	0.518	1	1.37	11.182	5.5	3
Biomphalaria	Biomphalaria choanomphala	GBIF.org (22 May 2023) GBIF Occurrence Download https://doi.org/10.15468/dl.6esfpk	0	1	-2.71322	32.8936	1143	3.79	211.18	229	33	15	964	156	6	26.33	25.64	25.41	6.1	7	1	6	17	23	0.358	0.396	0.321	1	1.37	8.974	5.5	22
Biomphalaria	Biomphalaria sudanica	GBIF.org (22 May 2023) GBIF Occurrence Download https://doi.org/10.15468/dl.6esfpk	0	1	-2.3841	33.1139	116		14.4614	226	289	153	143	172	7	3.536	28.757	28.121	6.6	6.495	1	53	18	29	0.255	0.411	0.428	1	1.41	1.23	4.474	14	12
Biomphalaria	Biomphalaria sudanica	GBIF.org (22 May 2023) GBIF Occurrence Download https://doi.org/10.15468/dl.6esfpk	0	1	-2.5491	32.5942	1176	3.75	176.526	224	288	151	169	174	8	26.42	25.94	25.21	6.2						0.367	0.537	0.455	1	1.39	1.23	5.5	3
Biomphalaria	Biomphalaria sudanica	GBIF.org (22 May 2023) GBIF Occurrence Download https://doi.org/10.15468/dl.6esfpk	0	1	-2.41948	32.9233	1159	3.822	65.8578	226	286	153	111	18	9	26.481	25.651	25.437	6.3	7	2	49	2	31	0.413	0.622	0.582	1	1.38	11.182	5.686	18	12
Biomphalaria	Biomphalaria sudanica	GBIF.org (22 May 2023) GBIF Occurrence Download https://doi.org/10.15468/dl.6esfpk	0	1	-2.7662	32.9154	1136	4.627	98.9787	229	33	15	964	156	6	26.351	26.284	25.589	6.1						0.277	0.422	0.34	1	1.33	13.88	5.5	18
Biomphalaria	Biomphalaria sudanica	GBIF.org (22 May 2023) GBIF Occurrence Download https://doi.org/10.15468/dl.6esfpk	0	1	-2.41768	32.9232	1159	7.28	481.347	226	286	153	111	18	9	26.481	25.651	25.437	6.1	7	2	49	2	31	0.4	0.66	0.545	1	1.37	8.974	5.5
Biomphalaria	Biomphalaria sudanica	GBIF.org (22 May 2023) GBIF Occurrence Download https://doi.org/10.15468/dl.6esfpk	0	1	-2.522	32.7763	1153	2.75	85.7869	224	289	15	184	178	8	26.167	26.213	24.988	6	5.995	1.748	54	19	26	0.474	0.575	0.596	1	1.33	11.182	6.389
Biomphalaria	Biomphalaria choanomphala	GBIF.org (22 May 2023) GBIF Occurrence Download https://doi.org/10.15468/dl.6esfpk	0	1	-2.32435	32.2226	1147	6.199	398.347	223	282	156	1221	191	14	28.675	27.87	26.4	6.1	5.8191	1.4	41	23	36	0.396	0.585	0.437	1	1.32	11.182	5.686		9
Biomphalaria	Biomphalaria sudanica	GBIF.org (22 May 2023) GBIF Occurrence Download https://doi.org/10.15468/dl.6esfpk	0	1	-2.5395	32.7578	1153	5.92	967.543	224	289	15	184	178	8	3.49	28.22	26.99	6.2						0.35	0.536	0.457	1	1.39	12.464	5.686	3	14
Biomphalaria	Biomphalaria choanomphala	GBIF.org (22 May 2023) GBIF Occurrence Download https://doi.org/10.15468/dl.6esfpk	0	1	-2.7662	32.9154	1136	4.627	98.9787	229	33	15	964	156	6	26.351	26.284	25.589	6.1						0.277	0.422	0.34	1	1.33	13.88	5.5	18
Biomphalaria	Biomphalaria choanomphala	GBIF.org (22 May 2023) GBIF Occurrence Download https://doi.org/10.15468/dl.6esfpk	0	1	-2.5421	32.7472	1165	5.92	21.6676	224	289	15	184	178	8	29.343	27.366	26.537	6	6	0.9	56	16	28	0.425	0.584	0.578	1	1.29	1.23	7.166
Biomphalaria	Biomphalaria sudanica	GBIF.org (22 May 2023) GBIF Occurrence Download https://doi.org/10.15468/dl.6esfpk	0	1	-2.39768	33.6449	114	0.928	16.8616	229	293	158	975	174	4	27.569	27.982	27.18	6.7	6.3191	1.3	48	18	34	0.266	0.331	0.242	1	1.43	12.464	4.474	22	12
Biomphalaria	Biomphalaria sudanica	GBIF.org (22 May 2023) GBIF Occurrence Download https://doi.org/10.15468/dl.6esfpk	0	1	-2.4126	32.9327	1137	5.628	313.134	226	286	153	111	18	9	27.398	26.38	26.33	6.1	6	1.624	5	2	3	0.39	0.586	0.562	1	1.37	12.464	5.686	18
Biomphalaria	Biomphalaria sudanica	GBIF.org (22 May 2023) GBIF Occurrence Download https://doi.org/10.15468/dl.6esfpk	0	1	-2.38325	32.1135	1163	7.29	513.212	222	283	155	1155	191	7	26.834	26.119	25.249	6.1						0.39	0.457	0.397	11	1.38	1.23	5.686
Biomphalaria	Biomphalaria sudanica	GBIF.org (22 May 2023) GBIF Occurrence Download https://doi.org/10.15468/dl.6esfpk	0	1	-2.67838	32.8363	1137	5.548	175.149	229	33	15	964	156	6	31.748	29.175	27.863	6.1	6.2	0.9	58	16	26	0.443	0.538	0.542	12	1.36	1.23	5.686
Biomphalaria	Biomphalaria choanomphala	GBIF.org (22 May 2023) GBIF Occurrence Download https://doi.org/10.15468/dl.6esfpk	0	1	-2.5632	32.7276	1165	3.343	13.7965	224	289	15	184	178	8	29.343	27.366	26.537	6.1	6	0.9	56	16	28	0.439	0.568	0.57	1	1.32	11.182	7.166
Biomphalaria	Biomphalaria sudanica	GBIF.org (22 May 2023) GBIF Occurrence Download https://doi.org/10.15468/dl.6esfpk	0	1	-2.6832	32.823	1155	4.983	281.616	226	296	149	17	162	6	34.894	31.48	3.27	6.2	6.3191	0.812	58	17	26	0.464	0.526	0.545	12	1.46	1.23	3.953	26	14
Biomphalaria	Biomphalaria choanomphala	GBIF.org (22 May 2023) GBIF Occurrence Download https://doi.org/10.15468/dl.6esfpk	0	1	-2.59311	32.58	1152	2.73	1.63368	221	285	153	15	172	4	27.391	26.632	26.2	5.8	5.8191	0.7	6	18	23	0.435	0.492	0.435	1	1.38	1.23	7.166	14	9
Biomphalaria	Biomphalaria sudanica	GBIF.org (22 May 2023) GBIF Occurrence Download https://doi.org/10.15468/dl.6esfpk	0	1	-2.51257	32.8992	1164	4.144	1416.79	226	292	15	141	172	8	28.678	28.416	26.957	6.2						0.328	0.449	0.419	13	1.33	11.182	6.389	46	34
Biomphalaria	Biomphalaria sudanica	GBIF.org (22 May 2023) GBIF Occurrence Download https://doi.org/10.15468/dl.6esfpk	0	1	-2.52452	32.7457	1157	4.141	386.542	224	289	15	184	178	8	34.212	3.944	29.197	6.3						0.379	0.544	0.441	11	1.38	1.23	5.686	3
Biomphalaria	Biomphalaria sudanica	GBIF.org (22 May 2023) GBIF Occurrence Download https://doi.org/10.15468/dl.6esfpk	0	1	-2.66913	32.8177	1155	1.312	654.872	226	296	149	17	162	6	34.365	3.841	29.895	6.2	6.3191	0.9	6	16	24	0.519	0.596	0.45	1	1.3	12.464	6.389	26
Biomphalaria	Biomphalaria choanomphala	GBIF.org (22 May 2023) GBIF Occurrence Download https://doi.org/10.15468/dl.6esfpk	0	1	-2.54535	32.5823	1145	2.73	551.695	224	288	151	169	174	8	33.228	3.445	28.831	6.2	7	1	54	15	3	0.468	0.522	0.548	1	1.5	1.23	5.5	22
Biomphalaria	Biomphalaria choanomphala	GBIF.org (22 May 2023) GBIF Occurrence Download https://doi.org/10.15468/dl.6esfpk	0	1	-2.5243	32.7449	1157	2.933	46.9561	224	289	15	184	178	8	34.212	3.944	29.197	6.3						0.379	0.544	0.441	11	1.43	8.25	4.474	3
Biomphalaria	Biomphalaria sudanica	GBIF.org (22 May 2023) GBIF Occurrence Download https://doi.org/10.15468/dl.6esfpk	0	1	-2.6748	32.842	1137	7.438	123.216	229	33	15	964	156	6	32.363	3.126	28.61	6.3						0.233	0.326	0.114	11	1.33	1.23	8.25	18
Biomphalaria	Biomphalaria sudanica	GBIF.org (22 May 2023) GBIF Occurrence Download https://doi.org/10.15468/dl.6esfpk	0	1	-2.33463	32.1976	1154	3.819	365.752	22	281	152	1158	188	1	26.443	26.174	25.348	6	5.8191	1.3	4	24	36	0.58	0.625	0.562	1	1.34	11.182	6.389	14	7
Biomphalaria	Biomphalaria sudanica	GBIF.org (22 May 2023) GBIF Occurrence Download https://doi.org/10.15468/dl.6esfpk	0	1	-2.67122	32.8169	1155	2.933	737.486	226	296	149	17	162	6	34.365	3.841	29.895	6.4	6.3191	0.9	6	16	24	0.47	0.546	0.492	1	1.33	11.182	6.389	26	12
Biomphalaria	Biomphalaria Preston	GBIF.org (22 May 2023) GBIF Occurrence Download https://doi.org/10.15468/dl.6esfpk	0	1	-2.54547	32.5416	1145		15.2675	224	288	151	169	174	8	27.957	26.76	25.86	6.2						0.291	0.475	0.393	1	1.29	1.23	7.166
Biomphalaria	Biomphalaria sudanica	GBIF.org (22 May 2023) GBIF Occurrence Download https://doi.org/10.15468/dl.6esfpk	0	1	-2.36423	33.5762	1137	3.75	52.4317	227	294	154	114	197	2	26.745	26.51	25.491	6.5						0.53	0.33	0.211	1	1.44	12.464	5.686	22
Biomphalaria	Biomphalaria choanomphala	GBIF.org (22 May 2023) GBIF Occurrence Download https://doi.org/10.15468/dl.6esfpk	0	1	-2.49583	32.8482	1142	7.875	236.874	226	286	154	1146	19	1	24.693	24.799	23.983	6.3	6	1.9	53	18	28	0.444	0.555	0.619	11	1.38	13.88	6.389
Biomphalaria	Biomphalaria choanomphala	GBIF.org (22 May 2023) GBIF Occurrence Download https://doi.org/10.15468/dl.6esfpk	0	1	-2.49993	32.8263	1142	8.24	51.6863	226	286	154	1146	19	1	31.676	29.595	27.541	6	6	2.8	56	16	28	0.413	0.542	0.591	11	1.34	1.23	6.389	18
Biomphalaria	Biomphalaria sudanica	GBIF.org (22 May 2023) GBIF Occurrence Download https://doi.org/10.15468/dl.6esfpk	0	1	-2.36858	33.5592	1137	0.927	433.565	227	294	154	114	197	2	28.773	28.271	26.817	6.4	6.3191	1	48	16	36	0.177	0.333	0.253	1	1.36	1.23	6.389
Biomphalaria	Biomphalaria sudanica	GBIF.org (22 May 2023) GBIF Occurrence Download https://doi.org/10.15468/dl.6esfpk	0	1	-2.38568	33.6456	114		25.463	229	293	158	975	174	4	27.569	27.982	27.18	6.7	6.3191	1.3	48	18	34	0.266	0.331	0.242	1	1.45	13.88	4.474	22	12
Biomphalaria	Biomphalaria sudanica	GBIF.org (22 May 2023) GBIF Occurrence Download https://doi.org/10.15468/dl.6esfpk	0	1	-2.67723	32.8127	1155	1.856	881.666	226	296	149	17	162	6	36.519	32.421	31.492	6.3	6.5	0.9	56	17	26	0.415	0.511	0.53	1	1.4	12.464	5.5	26	12
Biomphalaria	Biomphalaria sudanica	GBIF.org (22 May 2023) GBIF Occurrence Download https://doi.org/10.15468/dl.6esfpk	0	1	-2.42593	32.1238	1169	5.92	278.216	222	283	155	1155	191	7	32.52	3.19	29.125	5.9	5.8191	0.9	54	17	29	0.528	0.598	0.597	1	1.48	8.25	6.389	14	15
Biomphalaria	Biomphalaria choanomphala	GBIF.org (22 May 2023) GBIF Occurrence Download https://doi.org/10.15468/dl.6esfpk	0	1	-2.5491	32.5942	1176	3.75	176.526	224	288	151	169	174	8	26.42	25.94	25.21	6.2						0.367	0.537	0.455	1	1.39	1.23	5.5	3
Biomphalaria	Biomphalaria choanomphala	GBIF.org (22 May 2023) GBIF Occurrence Download https://doi.org/10.15468/dl.6esfpk	0	1	-2.51738	32.8353	1137	7.34	62.8612	226	292	15	141	172	8	33.637	31.34	28.885	6.1	6.2	1.124	56	17	27	0.471	0.543	0.564	1	1.39	8.974	5.686	8
Biomphalaria	Biomphalaria sudanica	GBIF.org (22 May 2023) GBIF Occurrence Download https://doi.org/10.15468/dl.6esfpk	0	1	-2.36873	33.5614	1137	2.73	471.892	227	294	154	114	197	2	28.773	28.271	26.817	6.6	6.3191	1	48	16	36	0.145	0.26	0.196	1	1.29	11.182	6.389
Biomphalaria	Biomphalaria choanomphala	GBIF.org (22 May 2023) GBIF Occurrence Download https://doi.org/10.15468/dl.6esfpk	0	1	-2.49799	32.7814	1137	1.463	94.1188	226	286	154	1146	19	1	26.337	25.715	24.957	6.1	5.995	2.5	53	2	27	0.439	0.574	0.674	1	1.38	12.464	6.389
Biomphalaria	Biomphalaria sudanica	GBIF.org (22 May 2023) GBIF Occurrence Download https://doi.org/10.15468/dl.6esfpk	0	1	-2.38448	33.9967	116	3.75	197.477	226	289	153	143	172	7	3.536	28.757	28.121	6.7	6.3191	0.9	51	18	3	0.255	0.411	0.428	1	1.4	1.23	3.953	14	12
Biomphalaria	Biomphalaria sudanica	GBIF.org (22 May 2023) GBIF Occurrence Download https://doi.org/10.15468/dl.6esfpk	0	1	-2.42583	32.1245	1169	5.234	2833.36	222	283	155	1155	191	7	32.52	3.19	29.125	5.9	5.8191	0.9	54	17	29	0.528	0.598	0.597	1	1.43	8.25	5.686	14	15
Biomphalaria	Biomphalaria sudanica	GBIF.org (22 May 2023) GBIF Occurrence Download https://doi.org/10.15468/dl.6esfpk	0	1	-2.53218	32.7569	1153	3.341	119.149	224	289	15	184	178	8	31.45	29.551	27.887	6.2						0.296	0.449	0.514	1	1.46	8.25	5.5	3	18
Biomphalaria	Biomphalaria Preston	GBIF.org (22 May 2023) GBIF Occurrence Download https://doi.org/10.15468/dl.6esfpk	0	1	-2.4964	32.6782	1156	8.685	156.299	226	286	154	1146	19	1	33.332	29.365	27.734	6.2						0.439	0.586	0.583	11	1.36	11.182	6.389
Biomphalaria	Biomphalaria choanomphala	GBIF.org (22 May 2023) GBIF Occurrence Download https://doi.org/10.15468/dl.6esfpk	0	1	-2.41515	32.9253	1137	1.312	354.192	226	286	153	111	18	9	24.74	24.559	24.143	5.9	6	1.624	5	2	3	0.396	0.616	0.6	1	1.31	11.182	6.389	18
Biomphalaria	Biomphalaria sudanica	GBIF.org (22 May 2023) GBIF Occurrence Download https://doi.org/10.15468/dl.6esfpk	0	1	-2.5391	32.7521	1165	3.78	29.4166	224	289	15	184	178	8	29.343	27.366	26.537	6.1	6	0.9	56	16	28	0.24	0.425	0.471	11	1.29	1.23	6.389
Biomphalaria	Biomphalaria sudanica	GBIF.org (22 May 2023) GBIF Occurrence Download https://doi.org/10.15468/dl.6esfpk	0	1	-2.52667	32.8222	1156	2.931	7.82265	224	289	15	184	178	8	32.626	3.313	28.213	5.8	6	1.624	55	17	28	0.496	0.65	0.639	1	1.42	8.974	6.389
Biomphalaria	Biomphalaria sudanica	GBIF.org (22 May 2023) GBIF Occurrence Download https://doi.org/10.15468/dl.6esfpk	0	1	-2.54535	32.5823	1145	2.73	551.695	224	288	151	169	174	8	33.228	3.445	28.831	6.2	7	1	54	15	3	0.468	0.522	0.548	1	1.5	1.23	5.5	22
Biomphalaria	Biomphalaria sudanica	GBIF.org (22 May 2023) GBIF Occurrence Download https://doi.org/10.15468/dl.6esfpk	0	1	-2.49992	32.8263	1142	8.24	51.8763	226	286	154	1146	19	1	31.676	29.595	27.541	6	6	2.8	56	16	28	0.413	0.542	0.591	11	1.34	1.23	6.389	18
Biomphalaria	Biomphalaria sudanica	GBIF.org (22 May 2023) GBIF Occurrence Download https://doi.org/10.15468/dl.6esfpk	0	1	-2.51738	32.8353	1137	7.34	62.8612	226	292	15	141	172	8	33.637	31.34	28.885	6.1	6.2	1.124	56	17	27	0.471	0.543	0.564	1	1.39	8.974	5.686	8
Biomphalaria	Biomphalaria choanomphala	GBIF.org (22 May 2023) GBIF Occurrence Download https://doi.org/10.15468/dl.6esfpk	0	1	-2.52452	32.7457	1157	4.141	386.542	224	289	15	184	178	8	34.212	3.944	29.197	6.3						0.379	0.544	0.441	11	1.38	1.23	5.686	3
Biomphalaria	Biomphalaria choanomphala	GBIF.org (22 May 2023) GBIF Occurrence Download https://doi.org/10.15468/dl.6esfpk	0	1	-2.49992	32.8263	1142	8.24	51.8763	226	286	154	1146	19	1	31.676	29.595	27.541	6	6	2.8	56	16	28	0.413	0.542	0.591	11	1.34	1.23	6.389	18
Biomphalaria	Biomphalaria sudanica	GBIF.org (22 May 2023) GBIF Occurrence Download https://doi.org/10.15468/dl.6esfpk	0	1	-2.3317	32.1983	1139	2.933	236.512	223	282	156	1221	191	14	24.593	25.21	24.291	6.2						0.525	0.633	0.549	1	1.32	12.464	6.389	14	7
Biomphalaria	Biomphalaria choanomphala	GBIF.org (22 May 2023) GBIF Occurrence Download https://doi.org/10.15468/dl.6esfpk	0	1	-2.67988	32.8392	1137	1.312	15.6754	229	33	15	964	156	6	31.748	29.175	27.863	6.1	6.2	0.9	58	16	26	0.366	0.49	0.386	11	1.4	12.464	5.5
Biomphalaria	Biomphalaria sudanica	GBIF.org (22 May 2023) GBIF Occurrence Download https://doi.org/10.15468/dl.6esfpk	0	1	-2.76483	32.9153	1136	6.534	96.5682	229	33	15	964	156	6	26.351	26.284	25.589	6.4						0.277	0.422	0.34	1	1.38	11.182	5.686	18
Biomphalaria	Biomphalaria choanomphala	GBIF.org (22 May 2023) GBIF Occurrence Download https://doi.org/10.15468/dl.6esfpk	0	1	-2.62742	32.8624	114	0.927	426.445	226	292	15	141	172	8	26.345	25.481	24.788	5.9	7	1.124	57	2	23	0.36	0.51	0.358	1	1.34	12.464	6.389	18	12
Biomphalaria	Biomphalaria Preston	GBIF.org (22 May 2023) GBIF Occurrence Download https://doi.org/10.15468/dl.6esfpk	0	1	-2.59311	32.58	1152	2.73	1.63368	221	285	153	15	172	4	27.391	26.632	26.2	5.8	5.8191	0.7	6	18	23	0.435	0.492	0.435	1	1.38	1.23	7.166	14	9
Biomphalaria	Biomphalaria sudanica	GBIF.org (22 May 2023) GBIF Occurrence Download https://doi.org/10.15468/dl.6esfpk	0	1	-2.565	32.5234	1145		314	224	288	151	169	174	8	35.18	31.278	29.765	6.3	6	1.124	54	14	32	0.485	0.595	0.543	1	1.42	11.182	5.686		15
Biomphalaria	Biomphalaria Preston	GBIF.org (22 May 2023) GBIF Occurrence Download https://doi.org/10.15468/dl.6esfpk	0	1	-2.5632	32.7276	1165	3.343	13.7965	224	289	15	184	178	8	29.343	27.366	26.537	6.1	6	0.9	56	16	28	0.439	0.568	0.57	1	1.32	11.182	7.166
Biomphalaria	Biomphalaria Preston	GBIF.org (22 May 2023) GBIF Occurrence Download https://doi.org/10.15468/dl.6esfpk	0	1	-2.67988	32.8392	1137	1.312	15.6754	229	33	15	964	156	6	31.748	29.175	27.863	6.1	6.2	0.9	58	16	26	0.366	0.49	0.386	11	1.4	12.464	5.5
Biomphalaria	Biomphalaria choanomphala	GBIF.org (22 May 2023) GBIF Occurrence Download https://doi.org/10.15468/dl.6esfpk	0	1	-2.5391	32.7521	1165	3.78	29.4166	224	289	15	184	178	8	29.343	27.366	26.537	6.1	6	0.9	56	16	28	0.24	0.425	0.471	11	1.29	1.23	6.389
Biomphalaria	Biomphalaria choanomphala	GBIF.org (22 May 2023) GBIF Occurrence Download https://doi.org/10.15468/dl.6esfpk	0	1	-2.3219	32.2355	1147	2.73	787.773	223	282	156	1221	191	14	27.791	27.655	26.1	6.1	6	1.4	41	23	36	0.371	0.482	0.361	1	1.32	12.464	7.166	14	7
Biomphalaria	Biomphalaria choanomphala	GBIF.org (22 May 2023) GBIF Occurrence Download https://doi.org/10.15468/dl.6esfpk	0	1	-2.54547	32.5416	1145		15.2675	224	288	151	169	174	8	27.957	26.76	25.86	6.2						0.291	0.475	0.393	1	1.29	1.23	7.166
Biomphalaria	Biomphalaria Preston	GBIF.org (22 May 2023) GBIF Occurrence Download https://doi.org/10.15468/dl.6esfpk	0	1	-2.71787	32.8974	1143	5.235	1.54318	229	33	15	964	156	6	26.327	25.995	25.37	6	7	0.9	57	17	25	0.32	0.468	0.264	1	1.38	11.182	6.389	22
Biomphalaria	Biomphalaria Preston	GBIF.org (22 May 2023) GBIF Occurrence Download https://doi.org/10.15468/dl.6esfpk	0	1	-2.6276	32.8622	114	1.73	41.825	226	292	15	141	172	8	26.345	25.481	24.788	5.9	7	1.124	57	2	23	0.36	0.51	0.358	1	1.37	11.182	5.686	18	12
Biomphalaria	Biomphalaria sudanica	GBIF.org (22 May 2023) GBIF Occurrence Download https://doi.org/10.15468/dl.6esfpk	0	1	-2.71757	32.8969	1143	4.627	41.8749	229	33	15	964	156	6	26.327	25.995	25.37	6.2	7	0.9	57	17	25	0.32	0.468	0.264	1	1.39	11.182	5.686	22
Biomphalaria	Biomphalaria sudanica	GBIF.org (22 May 2023) GBIF Occurrence Download https://doi.org/10.15468/dl.6esfpk	0	1	-2.71762	32.897	1143	4.627	29.3667	229	33	15	964	156	6	26.327	25.995	25.37	6.1	7	0.9	57	17	25	0.32	0.468	0.264	1	1.4	1.23	5.686	22
Biomphalaria	Biomphalaria sudanica	GBIF.org (22 May 2023) GBIF Occurrence Download https://doi.org/10.15468/dl.6esfpk	0	1	-2.541	32.5962	1176	5.548	21.6275	224	288	151	169	174	8	26.42	25.94	25.21	6.2						0.27	0.386	0.271	11	1.3	1.23	6.389	3	12
Biomphalaria	Biomphalaria Preston	GBIF.org (22 May 2023) GBIF Occurrence Download https://doi.org/10.15468/dl.6esfpk	0	1	-2.69451	31.8712	114	1.312	249.569	221	287	153	95	156	2	3.99	28.358	27.334	6	6	0.7	61	15	24	0.267	0.511	0.425	11	1.4	1.23	5.686
Biomphalaria	Biomphalaria Preston	GBIF.org (22 May 2023) GBIF Occurrence Download https://doi.org/10.15468/dl.6esfpk	0	1	-2.7662	32.9154	1136	4.627	98.9787	229	33	15	964	156	6	26.351	26.284	25.589	6.1						0.277	0.422	0.34	1	1.33	13.88	5.5	18
Biomphalaria	Biomphalaria choanomphala	GBIF.org (22 May 2023) GBIF Occurrence Download https://doi.org/10.15468/dl.6esfpk	0	1	-2.3841	33.1139	116		14.4614	226	289	153	143	172	7	3.536	28.757	28.121	6.6	6.495	1	53	18	29	0.255	0.411	0.428	1	1.41	1.23	4.474	14	12
Biomphalaria	Biomphalaria Preston	GBIF.org (22 May 2023) GBIF Occurrence Download https://doi.org/10.15468/dl.6esfpk	0	1	-2.55795	32.5315	1145	5.396	734.497	224	288	151	169	174	8	29.495	28.95	26.71	6						0.335	0.485	0.481	11	1.4	11.182	5.686	3	15
Biomphalaria	Biomphalaria choanomphala	GBIF.org (22 May 2023) GBIF Occurrence Download https://doi.org/10.15468/dl.6esfpk	0	1	-2.3163	33.6439	114	1.854	7.21495	229	293	158	975	174	4	25.499	25.664	25.119	6.7	6.3191	1.3	48	18	34	0.35	0.336	0.223	16	1.41	11.182	4.474	22	12
Biomphalaria	Biomphalaria sudanica	GBIF.org (22 May 2023) GBIF Occurrence Download https://doi.org/10.15468/dl.6esfpk	0	1	-2.534	32.7511	1153	2.75	814.749	224	289	15	184	178	8	34.51	31.285	29.55	6.2	6	0.9	57	17	26	0.418	0.553	0.588	1	1.43	1.23	5.5	3	18
Biomphalaria	Biomphalaria choanomphala	GBIF.org (22 May 2023) GBIF Occurrence Download https://doi.org/10.15468/dl.6esfpk	0	1	-2.3189	32.2334	1147		988.157	223	282	156	1221	191	14	27.791	27.655	26.1	6.2	5.7	1.3	43	23	34	0.458	0.542	0.59	1	1.34	11.182	6.389	14	7
Biomphalaria	Biomphalaria choanomphala	GBIF.org (22 May 2023) GBIF Occurrence Download https://doi.org/10.15468/dl.6esfpk	0	1	-2.4964	32.6782	1156	8.685	156.299	226	286	154	1146	19	1	33.332	29.365	27.734	6.2						0.439	0.586	0.583	11	1.36	11.182	6.389
Biomphalaria	Biomphalaria angulosa	GBIF.org (22 May 2023) GBIF Occurrence Download https://doi.org/10.15468/dl.6esfpk	0	1	-7.62373	31.5765	83		373.692	242	333	147	923	188		25.939	28.495	27.27	6.5						-0.16	0.463	0.93	17	1.36	13.88	5.686	18	6
Biomphalaria	Biomphalaria sudanica	GBIF.org (22 May 2023) GBIF Occurrence Download https://doi.org/10.15468/dl.6esfpk	0	1	-2.425	32.1141	1169	2.931	1998.7	222	283	155	1155	191	7	31.749	29.949	28.793	5.8	5.8191	0.9	54	17	28	0.551	0.616	0.569	1	1.43	8.25	5.686	14	16
Biomphalaria	Biomphalaria Preston	GBIF.org (22 May 2023) GBIF Occurrence Download https://doi.org/10.15468/dl.6esfpk	0	1	-2.5391	32.7521	1165	3.78	29.4166	224	289	15	184	178	8	29.343	27.366	26.537	6.1	6	0.9	56	16	28	0.24	0.425	0.471	11	1.29	1.23	6.389
Biomphalaria	Biomphalaria choanomphala	GBIF.org (22 May 2023) GBIF Occurrence Download https://doi.org/10.15468/dl.6esfpk	0	1	-2.5699	32.5918	1176	2.933	23.9194	224	288	151	169	174	8	26.42	25.94	25.21	6.1						0.475	0.594	0.518	1	1.37	11.182	5.5	3
Biomphalaria	Biomphalaria choanomphala	GBIF.org (22 May 2023) GBIF Occurrence Download https://doi.org/10.15468/dl.6esfpk	0	1	-2.55795	32.5315	1145	5.396	734.497	224	288	151	169	174	8	29.495	28.95	26.71	6						0.335	0.485	0.481	11	1.4	11.182	5.686	3	15
Biomphalaria	Biomphalaria choanomphala	GBIF.org (22 May 2023) GBIF Occurrence Download https://doi.org/10.15468/dl.6esfpk	0	1	-2.66333	32.8314	1156	4.627	934.541	224	289	15	184	178	8	29.39	27.962	26.999	6.2	6.2	0.9	59	16	25	0.318	0.468	0.294	11	1.43	11.182	6.389	26
Biomphalaria	Biomphalaria choanomphala	GBIF.org (22 May 2023) GBIF Occurrence Download https://doi.org/10.15468/dl.6esfpk	0	1	-2.31912	32.245	1139	7.824	434.281	223	282	156	1221	191	14	23.611	24.381	23.663	6.3	5.7	1.3	43	26	31	0.549	0.599	0.465	11	1.35	11.182	5.686
Biomphalaria	Biomphalaria choanomphala	GBIF.org (22 May 2023) GBIF Occurrence Download https://doi.org/10.15468/dl.6esfpk	0	1	-2.32113	32.2316	1147	1.856	857.441	223	282	156	1221	191	14	27.791	27.655	26.1	6.3	6	1.4	41	23	36	0.469	0.529	0.484	1	1.35	1.23	5.686	14	7
Biomphalaria	Biomphalaria sudanica	GBIF.org (22 May 2023) GBIF Occurrence Download https://doi.org/10.15468/dl.6esfpk	0	1	-2.42477	32.1129	1169	4.983	1912.25	222	283	155	1155	191	7	32.395	3.248	29.26	5.8	5.8191	0.9	51	18	31	0.538	0.625	0.575	1	1.46	7.166	5.686	14	16
Biomphalaria	Biomphalaria sudanica	GBIF.org (22 May 2023) GBIF Occurrence Download https://doi.org/10.15468/dl.6esfpk	0	1	-2.41392	32.9267	1137	3.931	289.177	226	286	153	111	18	9	24.74	24.559	24.143	6	6	1.624	5	2	3	0.246	0.461	0.482	1	1.3	12.464	6.389	18
Biomphalaria	Biomphalaria choanomphala	GBIF.org (22 May 2023) GBIF Occurrence Download https://doi.org/10.15468/dl.6esfpk	0	1	-2.54493	32.5136	1145	2.75	153.116	224	288	151	169	174	8	33.228	3.445	28.831	6.1	6	1.124	54	15	31	0.369	0.522	0.349	11	1.43	1.23	6.389	22
Bulinus	Bulinus globosus	GBIF.org (22 May 2023) GBIF Occurrence Download https://doi.org/10.15468/dl.6esfpk	1	0	-5.14793	39.7622	29	3.35	988.242	255	317	192	1615	387	32	25.387	26.855	26.834	5.5	5.6	1.248	51	19	3	0.59	0.651	0.688	9	1.29	8.974	8.25	22	16
Bulinus	Bulinus globosus	GBIF.org (22 May 2023) GBIF Occurrence Download https://doi.org/10.15468/dl.6esfpk	1	0	-6.88736	39.2573	39	3.348	14.9218	257	315	186	1119	268	25	32.914	34.238	33.949	6.1	7	0.812	62	14	24	0.467	0.393	0.372	13	1.36	11.182	4.474	46	34
Bulinus	Bulinus globosus	GBIF.org (22 May 2023) GBIF Occurrence Download https://doi.org/10.15468/dl.6esfpk	1	0	-2.44217	32.1378	1169	1.856	7.95573	222	283	155	1155	191	7	27.27	26.333	25.333	6.1	5.8191	0.9	54	19	28	0.514	0.615	0.622	1	1.32	8.974	5.686	14
Bulinus	Bulinus globosus	GBIF.org (22 May 2023) GBIF Occurrence Download https://doi.org/10.15468/dl.6esfpk	1	0	-5.29747	39.7723	35	7.224	167.642	257	32	195	1442	341	22	27.48	28.273	28.411	5.7	6	1.124	47	22	31	0.663	0.559	0.615	9	1.39	8.974	7.166	22	12
Bulinus	Bulinus forskalii	GBIF.org (22 May 2023) GBIF Occurrence Download https://doi.org/10.15468/dl.6esfpk	1	0	-6.17133	39.2217	27	2.932	17236.9	268	337	23	1456	349	38	31.35	31.151	32.22	6						0.289	0.221	0.27	13	1.38	12.464	4.474	38	37
Bulinus	Bulinus globosus	GBIF.org (22 May 2023) GBIF Occurrence Download https://doi.org/10.15468/dl.6esfpk	1	0	-5.1534	39.7674	29	11.192	1735.49	255	317	192	1615	387	32	24.682	26.878	26.967	5.7	5.6	1	51	19	3	0.61	0.657	0.637	9	1.32	8.25	6.389	22	16
Bulinus	Bulinus globosus	GBIF.org (22 May 2023) GBIF Occurrence Download https://doi.org/10.15468/dl.6esfpk	1	0	-6.18935	39.3712	29	1.865	2996.35	275	341	213	1495	392	33	3.61	29.845	28.62	6	6	1.124	54	18	28	0.521	0.521	0.529	1	1.45	13.88	4.474	18	9
Bulinus	Bulinus globosus	GBIF.org (22 May 2023) GBIF Occurrence Download https://doi.org/10.15468/dl.6esfpk	1	0	-5.24493	39.7895	37	5.933	212.739	257	32	195	1442	341	22	28.399	28.31	28.93	5.9	5.8191	1	5	22	28	0.658	0.619	0.636	14	1.37	1.23	6.389	35	2
Bulinus	Bulinus globosus	GBIF.org (22 May 2023) GBIF Occurrence Download https://doi.org/10.15468/dl.6esfpk	1	0	-5.19865	39.8272	22	4.985	297.836	257	32	195	1442	341	22	3.637	3.637	31.373	6.1	6	0.9	49	22	3	0.546	0.526	0.549	9	1.41	8.25	5.686	18	8
Bulinus	Bulinus globosus	GBIF.org (22 May 2023) GBIF Occurrence Download https://doi.org/10.15468/dl.6esfpk	1	0	-5.95635	39.3783	49	3.75	145.928	273	343	28	1678	399	57	28.654	29.468	28.693	5.4	5.5	1.3	51	17	32	0.699	0.696	0.594	14	1.41	12.464	5.5	22	16
Bulinus	Bulinus globosus	GBIF.org (22 May 2023) GBIF Occurrence Download https://doi.org/10.15468/dl.6esfpk	1	0	-5.3383	39.7764	35	1.314	1331.76	257	32	195	1442	341	22	27.144	28.652	27.98	5.8	7	1	48	21	3	0.621	0.597	0.613	14	1.42	11.182	6.389	18	17
Bulinus	Bulinus globosus	GBIF.org (22 May 2023) GBIF Occurrence Download https://doi.org/10.15468/dl.6esfpk	1	0	-5.16617	39.8224	17	4.985	1651.44	255	317	192	1615	387	32	28.871	3.78	31.21	5.9	6	1.124	51	2	3	0.529	0.491	0.53	1	1.3	11.182	6.389	18	8
Bulinus	Bulinus forskalii	GBIF.org (22 May 2023) GBIF Occurrence Download https://doi.org/10.15468/dl.6esfpk	1	0	-5.27517	39.738	51	5.548	1679.86	255	317	192	1615	387	32	25.83	26.85	27.14	5.6	5.495	1.248	48	22	3	0.636	0.586	0.679	9	1.32	8.974	7.166	25	16
Bulinus	Bulinus globosus	GBIF.org (22 May 2023) GBIF Occurrence Download https://doi.org/10.15468/dl.6esfpk	1	0	-2.59311	32.58	1152	2.73	1.63368	221	285	153	15	172	4	27.391	26.632	26.2	5.8	5.8191	0.7	6	18	23	0.435	0.492	0.435	1	1.38	1.23	7.166	14	9
Bulinus	Bulinus globosus	GBIF.org (22 May 2023) GBIF Occurrence Download https://doi.org/10.15468/dl.6esfpk	1	0	-2.4547	32.1563	1169		78.9877	222	283	155	1155	191	7	25.873	25.758	24.885		5.8191	1	49	2	31	0.281	0.423	0.42	1
Bulinus	Bulinus forskalii	GBIF.org (22 May 2023) GBIF Occurrence Download https://doi.org/10.15468/dl.6esfpk	1	0	-5.19762	39.8317	22	7.949	23.4425	257	32	195	1442	341	22	3.637	3.637	31.373	6	6	0.9	49	22	3	0.591	0.553	0.589	9	1.39	1.23	6.389	18	8
Bulinus	Bulinus globosus	GBIF.org (22 May 2023) GBIF Occurrence Download https://doi.org/10.15468/dl.6esfpk	1	0	-5.28427	39.8168	16	2.942	61.7373	257	32	195	1442	341	22	3.212	31.225	3.856	6.1	6.2	1.3	43	2	37	0.66	0.516	0.567	12	1.32	8.974	6.389	18	17
Bulinus	Bulinus globosus	GBIF.org (22 May 2023) GBIF Occurrence Download https://doi.org/10.15468/dl.6esfpk	1	0	-5.32	39.7565	47	4.153	3943.89	255	317	192	1615	387	32	24.495	27.144	27.161	5.7	5.495	1.3	52	21	28	0.699	0.6	0.68	9	1.39	8.974	5.5	22	15
Bulinus	Bulinus globosus	GBIF.org (22 May 2023) GBIF Occurrence Download https://doi.org/10.15468/dl.6esfpk	1	0	-2.38325	32.1135	1163	7.29	513.212	222	283	155	1155	191	7	26.834	26.119	25.249	6.1						0.39	0.457	0.397	11	1.38	1.23	5.686
Bulinus	Bulinus globosus	GBIF.org (22 May 2023) GBIF Occurrence Download https://doi.org/10.15468/dl.6esfpk	1	0	-5.29487	39.6869	46	5	1237.96	257	32	195	1442	341	22	24.768	26.24	26.756	5.8	5.7	1.5	46	24	3	0.649	0.554	0.574	9	1.32	1.23	1.23	18	16
Bulinus	Bulinus globosus	GBIF.org (22 May 2023) GBIF Occurrence Download https://doi.org/10.15468/dl.6esfpk	1	0	-5.3767	39.7333	51	5.645	163.216	255	317	192	1615	387	32	24.573	26.534	26.878	5.7	5.5	1.3	47	22	32	0.621	0.631	0.63	9	1.3	11.182	7.166	25	19
Bulinus	Bulinus globosus	GBIF.org (22 May 2023) GBIF Occurrence Download https://doi.org/10.15468/dl.6esfpk	1	0	-2.5892	32.5869	1141		275.175	224	288	151	169	174	8	25.364	25.139	24.694	6.3	5.8191	1.124	53	19	28	0.314	0.533	0.464	11	1.3	1.23	7.166
Bulinus	Bulinus globosus	GBIF.org (22 May 2023) GBIF Occurrence Download https://doi.org/10.15468/dl.6esfpk	1	0	-2.42945	32.9888	1169	11.921	543.878	222	283	155	1155	191	7	3.172	28.851	27.341	5.9	5.8191	1	52	19	29	0.557	0.642	0.641	1	1.38	8.974	6.389	14	13
Bulinus	Bulinus globosus	GBIF.org (22 May 2023) GBIF Occurrence Download https://doi.org/10.15468/dl.6esfpk	1	0	-5.14417	39.7483	46	3.35	1245.89	255	317	192	1615	387	32	24.7	26.45	26.954	5.7	5.5	1.248	49	2	31	0.655	0.689	0.618	9	1.3	8.974	6.389	18	19
Bulinus	Bulinus globosus	GBIF.org (22 May 2023) GBIF Occurrence Download https://doi.org/10.15468/dl.6esfpk	1	0	-4.9939	39.7469	39	3.349	413.877	256	319	193	1655	384	45	24.229	27.546	27.568	5.7	5.495	1.248	51	2	29	0.654	0.542	0.61	9	1.3	1.23	6.389	22	19
Bulinus	Bulinus globosus	GBIF.org (22 May 2023) GBIF Occurrence Download https://doi.org/10.15468/dl.6esfpk	1	0	-5.2947	39.6872	46	4.738	1221.68	257	32	195	1442	341	22	24.768	26.24	26.756	5.8	5.7	1.5	46	24	3	0.649	0.554	0.574	9	1.29	1.23	11.182	18	16
Bulinus	Bulinus globosus	GBIF.org (22 May 2023) GBIF Occurrence Download https://doi.org/10.15468/dl.6esfpk	1	0	-5.4835	39.7435	26	3.832	17.278	255	317	192	1615	387	32	25.864	27.87	27.33	5.7	5.5	1.248	5	23	27	0.614	0.527	0.563	9	1.32	8.974	5.686	35	23
Bulinus	Bulinus globosus	GBIF.org (22 May 2023) GBIF Occurrence Download https://doi.org/10.15468/dl.6esfpk	1	0	-5.34355	39.7569	3	4.985	952.514	26	324	198	1699	439	27	27.113	28.211	28.38	5.6	5.8191	1.3	47	2	33	0.78	0.647	0.61	14	1.34	1.23	6.389	22	9
Bulinus	Bulinus globosus	GBIF.org (22 May 2023) GBIF Occurrence Download https://doi.org/10.15468/dl.6esfpk	1	0	-5.21743	39.8312	22	2.627	624.876	257	32	195	1442	341	22	29.898	3.746	3.988	6.1	7	1.124	42	22	36	0.523	0.468	0.516	12	1.3	1.23	7.166	18	8
Bulinus	Bulinus globosus	GBIF.org (22 May 2023) GBIF Occurrence Download https://doi.org/10.15468/dl.6esfpk	1	0	-5.97642	39.3857	58	3.346	148.174	273	343	28	1678	399	57	28.58	28.75	27.741	5.7	5.5	1.124	53	16	31	0.68	0.596	0.646	14	1.41	1.23	4.474	22	16
Bulinus	Bulinus globosus	GBIF.org (22 May 2023) GBIF Occurrence Download https://doi.org/10.15468/dl.6esfpk	1	0	-5.2733	39.8318	22	1.314	172.631	257	32	195	1442	341	22	3.46	3.544	31.117	6	6	0.9	47	21	32	0.581	0.553	0.589	9	1.35	8.974	5.686	18	16
Bulinus	Bulinus globosus	GBIF.org (22 May 2023) GBIF Occurrence Download https://doi.org/10.15468/dl.6esfpk	1	0	-5.9225	39.2422	16	1.854	1547.34	273	343	28	1678	399	57	27.841	3.19	29.444	5.6	5.5	1.4	5	17	33	0.563	0.483	0.52	9	1.38	11.182	4.474	18	9
Bulinus	Bulinus globosus	GBIF.org (22 May 2023) GBIF Occurrence Download https://doi.org/10.15468/dl.6esfpk	1	0	-5.48717	39.742	26	4.154	35.6358	255	317	192	1615	387	32	25.864	27.87	27.33	5.7	5.5	1.248	51	22	27	0.57	0.532	0.495	9	1.32	8.974	5.686	35	23
Bulinus	Bulinus globosus	GBIF.org (22 May 2023) GBIF Occurrence Download https://doi.org/10.15468/dl.6esfpk	1	0	-5.19833	39.7467	51	5.47	228.861	255	317	192	1615	387	32	25.24	26.966	27.57	5.8	5.5	1.3	5	23	27	0.536	0.537	0.65	9	1.35	8.25	6.389	22	19
Bulinus	Bulinus globosus	GBIF.org (22 May 2023) GBIF Occurrence Download https://doi.org/10.15468/dl.6esfpk	1	0	-5.4782	39.7383	26	4.639	581.424	255	317	192	1615	387	32	25.864	27.87	27.33	5.7	5.5	1.248	51	22	27	0.648	0.578	0.554	9	1.33	1.23	5.686	35	23
Bulinus	Bulinus globosus	GBIF.org (22 May 2023) GBIF Occurrence Download https://doi.org/10.15468/dl.6esfpk	1	0	-5.9646	39.2895	62	4.72	93.1184	273	343	28	1678	399	57	28.243	28.293	28.416	5.5	5.495	1.248	52	2	29	0.657	0.637	0.612	14	1.34	1.23	5.5	22	16
Bulinus	Bulinus globosus	GBIF.org (22 May 2023) GBIF Occurrence Download https://doi.org/10.15468/dl.6esfpk	1	0	-2.55795	32.5315	1145	5.396	734.497	224	288	151	169	174	8	29.495	28.95	26.71	6						0.335	0.485	0.481	11	1.4	11.182	5.686	3	15
Bulinus	Bulinus globosus	GBIF.org (22 May 2023) GBIF Occurrence Download https://doi.org/10.15468/dl.6esfpk	1	0	-5.2617	39.7397	51	13.453	218.297	255	317	192	1615	387	32	24.94	26.62	27.217	5.5	5.495	1.4	49	23	27	0.615	0.518	0.73	9	1.25	8.974	6.389	25	23
Bulinus	Bulinus globosus	GBIF.org (22 May 2023) GBIF Occurrence Download https://doi.org/10.15468/dl.6esfpk	1	0	-2.44182	33.9377	1166	4.144	332.366	226	289	153	143	172	7	38.564	33.64	33.164	6.6	6.6	0.812	59	14	26	0.351	0.497	0.474	12	1.49	8.974	3.482	18	9
Bulinus	Bulinus globosus	GBIF.org (22 May 2023) GBIF Occurrence Download https://doi.org/10.15468/dl.6esfpk	1	0	-5.24385	39.8287	22	3.834	124.479	257	32	195	1442	341	22	29.892	3.36	3.71	6	6.2	1	41	21	38	0.587	0.553	0.586	9	1.36	8.974	6.389	18	16
Bulinus	Bulinus globosus	GBIF.org (22 May 2023) GBIF Occurrence Download https://doi.org/10.15468/dl.6esfpk	1	0	-5.29622	39.6867	46	3.721	1249.85	257	32	195	1442	341	22	24.768	26.24	26.756	5.6	5.7	1.5	46	24	3	0.663	0.656	0.633	9	1.31	1.23	1.23	18	16
Bulinus	Bulinus globosus	GBIF.org (22 May 2023) GBIF Occurrence Download https://doi.org/10.15468/dl.6esfpk	1	0	-5.193	39.7653	41	2.941	261.673	255	317	192	1615	387	32	26.352	27.973	26.562	5.8	5.6	1.248	48	19	33	0.681	0.71	0.652	9	1.4	8.974	5.686	22	12
Bulinus	Bulinus globosus	GBIF.org (22 May 2023) GBIF Occurrence Download https://doi.org/10.15468/dl.6esfpk	1	0	-2.42593	32.1238	1169	5.92	278.216	222	283	155	1155	191	7	32.52	3.19	29.125	5.9	5.8191	0.9	54	17	29	0.528	0.598	0.597	1	1.48	8.25	6.389	14	15
Bulinus	Bulinus globosus	GBIF.org (22 May 2023) GBIF Occurrence Download https://doi.org/10.15468/dl.6esfpk	1	0	-2.44618	32.165	1169	1.312	166.835	222	283	155	1155	191	7	26.723	26.43	25.343	6.1	5.8191	0.9	52	19	29	0.577	0.642	0.59	1	1.41	8.974	5.686
Bulinus	Bulinus globosus	GBIF.org (22 May 2023) GBIF Occurrence Download https://doi.org/10.15468/dl.6esfpk	1	0	-5.283	39.736	51	0.931	1993.78	255	317	192	1615	387	32	24.94	26.62	27.217	5.7	5.495	1.4	49	23	27	0.663	0.55	0.684	9	1.28	1.23	6.389	25	23
Bulinus	Bulinus forskalii	GBIF.org (22 May 2023) GBIF Occurrence Download https://doi.org/10.15468/dl.6esfpk	1	0	-5.18678	39.8119	22	2.75	1177.86	257	32	195	1442	341	22	29.95	29.13	29.725	5.9	6	1.124	49	23	28	0.534	0.539	0.536	9	1.4	11.182	5.686	18	8
Bulinus	Bulinus globosus	GBIF.org (22 May 2023) GBIF Occurrence Download https://doi.org/10.15468/dl.6esfpk	1	0	-5.11	39.7339	51	16.197	188.883	255	317	192	1615	387	32	24.816	26.434	26.576	5.4	5.495	1.4	5	23	27	0.657	0.668	0.664	9	1.28	8.974	6.389	22	19
Bulinus	Bulinus globosus	GBIF.org (22 May 2023) GBIF Occurrence Download https://doi.org/10.15468/dl.6esfpk	1	0	-5.3439	39.7553	3	0.927	776.422	26	324	198	1699	439	27	26.984	28.195	28.384	5.8	5.8191	1.3	47	2	33	0.676	0.596	0.61	9	1.35	1.23	6.389	22	9
Bulinus	Bulinus globosus	GBIF.org (22 May 2023) GBIF Occurrence Download https://doi.org/10.15468/dl.6esfpk	1	0	-5.3445	39.7597	3	2.8	124.989	26	324	198	1699	439	27	27.113	28.211	28.38	5.8	5.8191	1	48	2	31	0.68	0.618	0.594	14	1.39	11.182	5.686	18	8
Bulinus	Bulinus globosus	GBIF.org (22 May 2023) GBIF Occurrence Download https://doi.org/10.15468/dl.6esfpk	1	0	2.1798	31.3784	628	15.366	27.2969	253	335	169	15	133	19	27.86	27.394	25.966	6	6.3191	1.248	35	29	37	0.394	0.567	0.581	11	1.21	1.23	1.23	3	19
Bulinus	Bulinus forskalii	GBIF.org (22 May 2023) GBIF Occurrence Download https://doi.org/10.15468/dl.6esfpk	1	0	-5.2996	39.7778	35	8.734	1288.44	257	32	195	1442	341	22	27.48	28.273	28.411	5.8	6	1	48	21	31	0.638	0.557	0.648	14	1.4	1.23	6.389	18	17
Bulinus	Bulinus globosus	GBIF.org (22 May 2023) GBIF Occurrence Download https://doi.org/10.15468/dl.6esfpk	1	0	-5.24963	39.8289	22	8.59	43.9419	257	32	195	1442	341	22	29.892	3.36	3.71	6.1	6.2	1	41	21	38	0.618	0.599	0.643	14	1.26	8.974	1.23	18	9
Bulinus	Bulinus globosus	GBIF.org (22 May 2023) GBIF Occurrence Download https://doi.org/10.15468/dl.6esfpk	1	0	-5.96337	39.3568	58	3.353	949.182	273	343	28	1678	399	57	28.75	29.763	28.55	5.7	5.5	1.4	5	18	33	0.668	0.573	0.582	14	1.39	1.23	6.389	22	16
Bulinus	Bulinus globosus	GBIF.org (22 May 2023) GBIF Occurrence Download https://doi.org/10.15468/dl.6esfpk	1	0	-5.23983	39.8344	7	0.931	362.511	258	32	196	1216	252	19	3.46	3.544	31.117	5.9	6	1.124	44	22	34	0.63	0.59	0.593	9	1.31	11.182	7.166	18	17
Bulinus	Bulinus globosus	GBIF.org (22 May 2023) GBIF Occurrence Download https://doi.org/10.15468/dl.6esfpk	1	0	-5.97683	39.322	58	4.145	195.425	273	343	28	1678	399	57	27.733	29.187	27.288	5.6	5.5	1.248	49	18	33	0.748	0.624	0.62	14	1.39	11.182	5.686	22	23
Bulinus	Bulinus forskalii	GBIF.org (22 May 2023) GBIF Occurrence Download https://doi.org/10.15468/dl.6esfpk	1	0	-5.35383	39.7884	3	4.64	999.668	26	324	198	1699	439	27	28.683	29.659	29.618	6.1	6	1	46	22	32	0.612	0.573	0.537	9	1.38	1.23	7.166	18	9
Bulinus	Bulinus globosus	GBIF.org (22 May 2023) GBIF Occurrence Download https://doi.org/10.15468/dl.6esfpk	1	0	-5.37167	39.7328	51	7.457	12.8885	255	317	192	1615	387	32	25.86	26.643	27.57	5.7	5.5	1.4	49	21	3	0.69	0.624	0.672	9	1.24	8.25	5.686	25	19
Bulinus	Bulinus globosus	GBIF.org (22 May 2023) GBIF Occurrence Download https://doi.org/10.15468/dl.6esfpk	1	0	-5.19945	39.7652	36	2.932	1299.86	257	32	195	1442	341	22	26.33	27.362	27.892	5.5	5.8191	1.248	52	21	27	0.584	0.55	0.56	9	1.3	7.166	8.25	25	12
Bulinus	Bulinus globosus	GBIF.org (22 May 2023) GBIF Occurrence Download https://doi.org/10.15468/dl.6esfpk	1	0	-5.97133	39.3867	58	1.864	547.441	273	343	28	1678	399	57	28.48	29.465	28.42	5.6	5.5	1.248	49	18	33	0.739	0.64	0.591	14	1.37	11.182	5.686	22	23
Bulinus	Bulinus globosus	GBIF.org (22 May 2023) GBIF Occurrence Download https://doi.org/10.15468/dl.6esfpk	1	0	-5.39428	39.6778	39	12.99	154.798	26	324	198	1699	439	27	26.729	27.46	28.5	5.7	5.8191	1.248	47	21	32	0.661	0.617	0.667	9	1.32	8.974	7.166	18	9
Bulinus	Bulinus globosus	GBIF.org (22 May 2023) GBIF Occurrence Download https://doi.org/10.15468/dl.6esfpk	1	0	-5.29338	39.6891	46	5.868	1156.15	257	32	195	1442	341	22	24.768	26.24	26.756	5.5	5.7	1.5	46	24	3	0.634	0.612	0.558	9	1.3	8.25	1.23		16
Bulinus	Bulinus globosus	GBIF.org (22 May 2023) GBIF Occurrence Download https://doi.org/10.15468/dl.6esfpk	1	0	-2.73582	33.2367	129	0.928	8169.53	226	33	148	948	159	5	38.74	34.936	33.49	6.6	6.6	1	64	15	22	0.353	0.476	0.514	1	1.52	8.25	4.474	22	17
Bulinus	Bulinus globosus	GBIF.org (22 May 2023) GBIF Occurrence Download https://doi.org/10.15468/dl.6esfpk	1	0	-2.54988	32.5155	1145	3.931	839.699	224	288	151	169	174	8	33.228	3.445	28.831	6.2	6	1.124	54	15	31	0.47	0.552	0.538	1	1.35	11.182	6.389	22
Bulinus	Bulinus globosus	GBIF.org (22 May 2023) GBIF Occurrence Download https://doi.org/10.15468/dl.6esfpk	1	0	-2.69451	31.8712	114	1.312	249.569	221	287	153	95	156	2	3.99	28.358	27.334	6	6	0.7	61	15	24	0.267	0.511	0.425	11	1.4	1.23	5.686
Bulinus	Bulinus globosus	GBIF.org (22 May 2023) GBIF Occurrence Download https://doi.org/10.15468/dl.6esfpk	1	0	-5.36533	39.749	51	3.832	167.98	255	317	192	1615	387	32	24.594	26.75	27.17	5.5	5.5	1.248	5	22	28	0.592	0.562	0.645	9	1.29	8.25	6.389	35	23
Bulinus	Bulinus globosus	GBIF.org (22 May 2023) GBIF Occurrence Download https://doi.org/10.15468/dl.6esfpk	1	0	-2.41948	32.9233	1159	3.822	65.8578	226	286	153	111	18	9	26.481	25.651	25.437	6.3	7	2	49	2	31	0.413	0.622	0.582	1	1.38	11.182	5.686	18	12
Bulinus	Bulinus globosus	GBIF.org (22 May 2023) GBIF Occurrence Download https://doi.org/10.15468/dl.6esfpk	1	0	-2.42477	32.1129	1169	4.983	1912.25	222	283	155	1155	191	7	32.395	3.248	29.26	5.8	5.8191	0.9	51	18	31	0.538	0.625	0.575	1	1.46	7.166	5.686	14	16
Bulinus	Bulinus globosus	GBIF.org (22 May 2023) GBIF Occurrence Download https://doi.org/10.15468/dl.6esfpk	1	0	-4.934	39.7646	12	1.861	765.724	256	319	193	1655	384	45	27.851	28.91	28.629	5.8	5.6	1.3	48	25	28	0.545	0.53	0.511	1	1.27	11.182	7.166	18
Bulinus	Bulinus globosus	GBIF.org (22 May 2023) GBIF Occurrence Download https://doi.org/10.15468/dl.6esfpk	1	0	-5.16875	39.8235	22	2.941	1325.58	257	32	195	1442	341	22	29.638	3.481	31.297	5.9	6	1	5	21	29	0.51	0.498	0.516	12	1.26	11.182	6.389	18	8
Bulinus	Bulinus globosus	GBIF.org (22 May 2023) GBIF Occurrence Download https://doi.org/10.15468/dl.6esfpk	1	0	-5.14497	39.7733	29	3.937	1234.57	255	317	192	1615	387	32	26.26	27.467	27.552	5.8	5.6	1.124	5	18	32	0.611	0.646	0.65	9	1.29	8.974	5.686	22	12
Bulinus	Bulinus globosus	GBIF.org (22 May 2023) GBIF Occurrence Download https://doi.org/10.15468/dl.6esfpk	1	0	-5.35512	39.7663	3	1.314	479.166	26	324	198	1699	439	27	27.442	28.331	27.918	5.7	5.8191	1.124	49	21	3	0.659	0.62	0.628	14	1.41	11.182	6.389	18	15
Bulinus	Bulinus globosus	GBIF.org (22 May 2023) GBIF Occurrence Download https://doi.org/10.15468/dl.6esfpk	1	0	-5.18517	39.7753	36	9.65	3121.22	257	32	195	1442	341	22	26.67	27.469	27.945	5.8	5.7	1.124	51	21	29	0.622	0.573	0.614	9	1.33	1.23	6.389	22	16
Bulinus	Bulinus globosus	GBIF.org (22 May 2023) GBIF Occurrence Download https://doi.org/10.15468/dl.6esfpk	1	0	-5.96415	39.3687	58	5.414	114.824	273	343	28	1678	399	57	28.75	29.763	28.55	5.5	5.5	1.4	5	18	33	0.663	0.595	0.552	14	1.37	11.182	6.389	22	16
Bulinus	Bulinus globosus	GBIF.org (22 May 2023) GBIF Occurrence Download https://doi.org/10.15468/dl.6esfpk	1	0	-6.9274	39.2653	39	0.927	1535.26	257	315	186	1119	268	25	34.198	37.38	35.977	6.4						0.37	0.317	0.281	13	1.4	1.23	3.953	38	33
Bulinus	Bulinus globosus	GBIF.org (22 May 2023) GBIF Occurrence Download https://doi.org/10.15468/dl.6esfpk	1	0	-2.41768	32.9232	1159	7.28	481.347	226	286	153	111	18	9	26.481	25.651	25.437	6.1	7	2	49	2	31	0.4	0.66	0.545	1	1.37	8.974	5.5
Bulinus	Bulinus globosus	GBIF.org (22 May 2023) GBIF Occurrence Download https://doi.org/10.15468/dl.6esfpk	1	0	-2.6365	33.1145	128	2.931	4666.59	225	296	149	13	169	6	38.459	34.651	33.99	6.5	6.6	0.9	65	14	21	0.369	0.49	0.492	14	1.57	8.25	3.55	22	9
Bulinus	Bulinus globosus	GBIF.org (22 May 2023) GBIF Occurrence Download https://doi.org/10.15468/dl.6esfpk	1	0	-2.5585	32.5218	1145	0.928	13.6177	224	288	151	169	174	8	35.18	31.278	29.765	6.1	6	1.124	54	14	32	0.532	0.593	0.59	1	1.44	1.23	5.5		15
Bulinus	Bulinus globosus	GBIF.org (22 May 2023) GBIF Occurrence Download https://doi.org/10.15468/dl.6esfpk	1	0	-4.98883	39.7295	39		3398.48	256	319	193	1655	384	45	24.385	25.939	26.86	5.6	5.495	1.4	5	22	28	0.66	0.559	0.671	9	1.18	1.23	5.686	22	19
Bulinus	Bulinus globosus	GBIF.org (22 May 2023) GBIF Occurrence Download https://doi.org/10.15468/dl.6esfpk	1	0	-5.298	39.7336	51	2.79	1666.88	255	317	192	1615	387	32	24.573	26.534	26.878	5.6	5.495	1.248	48	22	3	0.621	0.631	0.63	9	1.35	1.23	6.389	25	19
Bulinus	Bulinus globosus	GBIF.org (22 May 2023) GBIF Occurrence Download https://doi.org/10.15468/dl.6esfpk	1	0	-2.32445	32.1964	1139	5.92	23.8156	223	282	156	1221	191	14	23.611	24.381	23.663	6.2						0.472	0.533	0.391	11	1.36	11.182	5.5		7
Bulinus	Bulinus globosus	GBIF.org (22 May 2023) GBIF Occurrence Download https://doi.org/10.15468/dl.6esfpk	1	0	-2.66448	32.8333	1156	0.927	193.675	224	289	15	184	178	8	29.39	27.962	26.999	6.2	6.2	0.9	59	16	25	0.318	0.468	0.294	11	1.43	8.974	5.686	18
Bulinus	Bulinus globosus	GBIF.org (22 May 2023) GBIF Occurrence Download https://doi.org/10.15468/dl.6esfpk	1	0	-5.2338	39.8287	22	1.314	37.865	257	32	195	1442	341	22	29.637	3.345	3.53	6.4	6.2	1	43	21	36	0.576	0.545	0.64	9	1.35	8.974	6.389	18	15
Bulinus	Bulinus globosus	GBIF.org (22 May 2023) GBIF Occurrence Download https://doi.org/10.15468/dl.6esfpk	1	0	-6.88567	39.2767	58	3.839	75.9725	271	341	25	1669	385	56	27.476	28.411	28.72	5.5	5.7	1.248	53	15	31	0.556	0.584	0.583	14	1.42	11.182	5.686	18	17
Bulinus	Bulinus globosus	GBIF.org (22 May 2023) GBIF Occurrence Download https://doi.org/10.15468/dl.6esfpk	1	0	-5.375	39.7469	51	5.47	245.953	255	317	192	1615	387	32	24.594	26.75	27.17	5.7	5.5	1.248	5	22	28	0.568	0.515	0.647	9	1.23	8.974	7.166	35	23
Bulinus	Bulinus forskalii	GBIF.org (22 May 2023) GBIF Occurrence Download https://doi.org/10.15468/dl.6esfpk	1	0	-5.19138	39.8119	22	3.35	678.464	257	32	195	1442	341	22	29.95	29.13	29.725	5.7	6	1.124	49	23	28	0.584	0.67	0.575	9	1.38	8.974	5.686	18	15
Bulinus	Bulinus globosus	GBIF.org (22 May 2023) GBIF Occurrence Download https://doi.org/10.15468/dl.6esfpk	1	0	-2.7347	33.1798	129	7.436	821.553	226	33	148	948	159	5	38.74	34.936	33.49	6.4	6.6	1	64	15	22	0.371	0.513	0.538	1	1.49	8.25	5.686	22	17
Bulinus	Bulinus globosus	GBIF.org (22 May 2023) GBIF Occurrence Download https://doi.org/10.15468/dl.6esfpk	1	0	-5.1883	39.7483	46	12.37	172.528	255	317	192	1615	387	32	24.7	26.45	26.954	5.6	5.5	1.248	49	2	31	0.68	0.619	0.684	9	1.3	1.23	5.686	18	19
Bulinus	Bulinus globosus	GBIF.org (22 May 2023) GBIF Occurrence Download https://doi.org/10.15468/dl.6esfpk	1	0	-5.17123	39.7727	36	2.75	3234.18	257	32	195	1442	341	22	26.181	26.993	27.443	5.8	5.6	1	52	2	27	0.66	0.65	0.663	9	1.35	8.974	5.686	22	12
Bulinus	Bulinus globosus	GBIF.org (22 May 2023) GBIF Occurrence Download https://doi.org/10.15468/dl.6esfpk	1	0	-5.2916	39.8146	16	4.719	873.371	257	32	195	1442	341	22	3.212	31.225	3.856	6.1	7	1.248	44	22	34	0.576	0.512	0.582	12	1.33	11.182	7.166	18	16
Bulinus	Bulinus globosus	GBIF.org (22 May 2023) GBIF Occurrence Download https://doi.org/10.15468/dl.6esfpk	1	0	-2.71787	32.8974	1143	5.235	1.54318	229	33	15	964	156	6	26.327	25.995	25.37	6	7	0.9	57	17	25	0.32	0.468	0.264	1	1.38	11.182	6.389	22
Bulinus	Bulinus globosus	GBIF.org (22 May 2023) GBIF Occurrence Download https://doi.org/10.15468/dl.6esfpk	1	0	-5.18673	39.7689	36	7.218	2748.75	257	32	195	1442	341	22	26.34	26.858	27.742	5.6	5.7	1.124	52	21	27	0.576	0.584	0.65	9	1.36	8.25	7.166	22	16
Bulinus	Bulinus globosus	GBIF.org (22 May 2023) GBIF Occurrence Download https://doi.org/10.15468/dl.6esfpk	1	0	-2.71322	32.8936	1143	3.79	211.18	229	33	15	964	156	6	26.33	25.64	25.41	6.1	7	1	6	17	23	0.358	0.396	0.321	1	1.37	8.974	5.5	22
Bulinus	Bulinus globosus	GBIF.org (22 May 2023) GBIF Occurrence Download https://doi.org/10.15468/dl.6esfpk	1	0	-2.3219	32.2355	1147	2.73	787.773	223	282	156	1221	191	14	27.791	27.655	26.1	6.1	6	1.4	41	23	36	0.371	0.482	0.361	1	1.32	12.464	7.166	14	7
Bulinus	Bulinus globosus	GBIF.org (22 May 2023) GBIF Occurrence Download https://doi.org/10.15468/dl.6esfpk	1	0	-5.21333	39.8319	22	4.144	319.692	257	32	195	1442	341	22	3.54	3.717	31.5	6.1	7	1	45	21	34	0.62	0.535	0.563	1	1.34	8.974	5.686	18	8
Bulinus	Bulinus globosus	GBIF.org (22 May 2023) GBIF Occurrence Download https://doi.org/10.15468/dl.6esfpk	1	0	-2.36858	33.5592	1137	0.927	433.565	227	294	154	114	197	2	28.773	28.271	26.817	6.4	6.3191	1	48	16	36	0.177	0.333	0.253	1	1.36	1.23	6.389
Bulinus	Bulinus globosus	GBIF.org (22 May 2023) GBIF Occurrence Download https://doi.org/10.15468/dl.6esfpk	1	0	-2.46183	32.9467	1137	5.234	514.621	226	286	153	111	18	9	26.776	25.774	25.142	6.2						0.123	0.412	0.354	1	1.33	15.445	6.389	18	16
Bulinus	Bulinus globosus	GBIF.org (22 May 2023) GBIF Occurrence Download https://doi.org/10.15468/dl.6esfpk	1	0	-2.5887	32.8946	116	5.553	617.457	226	292	15	141	172	8	28.599	27.212	26.83	6	7	1.124	58	19	23	0.378	0.472	0.422	1	1.34	11.182	6.389	26	14
Bulinus	Bulinus globosus	GBIF.org (22 May 2023) GBIF Occurrence Download https://doi.org/10.15468/dl.6esfpk	1	0	-2.32435	32.2226	1147	6.199	398.347	223	282	156	1221	191	14	28.675	27.87	26.4	6.1	5.8191	1.4	41	23	36	0.396	0.585	0.437	1	1.32	11.182	5.686		9
Bulinus	Bulinus globosus	GBIF.org (22 May 2023) GBIF Occurrence Download https://doi.org/10.15468/dl.6esfpk	1	0	-2.73557	33.217	129	2.74	8213.77	226	33	148	948	159	5	38.74	34.936	33.49	6.6	6.6	1	64	15	22	0.353	0.476	0.514	1	1.52	8.25	4.474	22	17
Bulinus	Bulinus globosus	GBIF.org (22 May 2023) GBIF Occurrence Download https://doi.org/10.15468/dl.6esfpk	1	0	-2.5699	32.5918	1176	2.933	23.9194	224	288	151	169	174	8	26.42	25.94	25.21	6.1						0.475	0.594	0.518	1	1.37	11.182	5.5	3
Bulinus	Bulinus forskalii	GBIF.org (22 May 2023) GBIF Occurrence Download https://doi.org/10.15468/dl.6esfpk	1	0	-6.15782	39.2552	8	1.315	1614.45	271	341	25	1669	385	56	28.83	28.886	29.114	5.9	5.995	1.624	45	21	34	0.385	0.429	0.42	13	1.3	13.88	7.166
Bulinus	Bulinus globosus	GBIF.org (22 May 2023) GBIF Occurrence Download https://doi.org/10.15468/dl.6esfpk	1	0	-5.3585	39.7918	5	6.558	1597.88	26	324	198	1699	439	27	29.386	3.371	3.44	6.1	6	1.124	46	22	31	0.644	0.68	0.618	9	1.32	8.974	7.166	18	17
Bulinus	Bulinus globosus	GBIF.org (22 May 2023) GBIF Occurrence Download https://doi.org/10.15468/dl.6esfpk	1	0	-5.18457	39.7818	36	0.927	2396.87	257	32	195	1442	341	22	27.533	27.825	28.741	5.8	5.7	1.124	51	21	29	0.593	0.518	0.488	9	1.41	1.23	6.389	22	19
Bulinus	Bulinus globosus	GBIF.org (22 May 2023) GBIF Occurrence Download https://doi.org/10.15468/dl.6esfpk	1	0	-2.67122	32.8169	1155	2.933	737.486	226	296	149	17	162	6	34.365	3.841	29.895	6.4	6.3191	0.9	6	16	24	0.47	0.546	0.492	1	1.33	11.182	6.389	26	12
Bulinus	Bulinus globosus	GBIF.org (22 May 2023) GBIF Occurrence Download https://doi.org/10.15468/dl.6esfpk	1	0	-5.34282	39.7494	34	3.819	198.714	26	324	198	1699	439	27	26.984	28.195	28.384	5.6	5.7	1.5	45	21	33	0.678	0.645	0.599	9	1.34	8.25	5.686	22	9
Bulinus	Bulinus globosus	GBIF.org (22 May 2023) GBIF Occurrence Download https://doi.org/10.15468/dl.6esfpk	1	0	-5.2317	39.7372	51	5.398	2134.14	255	317	192	1615	387	32	24.94	26.62	27.217	5.7	5.495	1.4	49	23	27	0.663	0.55	0.684	9	1.3	7.166	5.686	25	23
Bulinus	Bulinus globosus	GBIF.org (22 May 2023) GBIF Occurrence Download https://doi.org/10.15468/dl.6esfpk	1	0	-5.1719	39.8222	22	5.932	1242.82	257	32	195	1442	341	22	29.128	3.534	31.143	6	6	1	5	21	29	0.488	0.463	0.471	12	1.36	1.23	7.166	18	8
Bulinus	Bulinus globosus	GBIF.org (22 May 2023) GBIF Occurrence Download https://doi.org/10.15468/dl.6esfpk	1	0	-5.15117	39.7697	47	4.639	2771.12	255	317	192	1615	387	32	26.235	27.942	28.31	5.6	5.6	1.5	46	22	32	0.675	0.633	0.669	9	1.38	8.974	5.686	22	17
Bulinus	Bulinus globosus	GBIF.org (22 May 2023) GBIF Occurrence Download https://doi.org/10.15468/dl.6esfpk	1	0	-2.5491	32.5942	1176	3.75	176.526	224	288	151	169	174	8	26.42	25.94	25.21	6.2						0.367	0.537	0.455	1	1.39	1.23	5.5	3
Bulinus	Bulinus globosus	GBIF.org (22 May 2023) GBIF Occurrence Download https://doi.org/10.15468/dl.6esfpk	1	0	-5.3867	39.6833	46	3.35	1443.72	257	32	195	1442	341	22	25.146	27.38	27.6	5.7	5.8191	1.4	46	25	29	0.599	0.664	0.553	9	1.32	1.23	8.974	18	19
Bulinus	Bulinus globosus	GBIF.org (22 May 2023) GBIF Occurrence Download https://doi.org/10.15468/dl.6esfpk	1	0	-2.36873	33.5614	1137	2.73	471.892	227	294	154	114	197	2	28.773	28.271	26.817	6.6	6.3191	1	48	16	36	0.145	0.26	0.196	1	1.29	11.182	6.389
Bulinus	Bulinus globosus	GBIF.org (22 May 2023) GBIF Occurrence Download https://doi.org/10.15468/dl.6esfpk	1	0	-2.41392	32.9267	1137	3.931	289.177	226	286	153	111	18	9	24.74	24.559	24.143	6	6	1.624	5	2	3	0.246	0.461	0.482	1	1.3	12.464	6.389	18
Bulinus	Bulinus globosus	GBIF.org (22 May 2023) GBIF Occurrence Download https://doi.org/10.15468/dl.6esfpk	1	0	-5.11183	39.7767	41	6.666	85.1739	255	317	192	1615	387	32	26.828	28.483	27.725	5.7	5.6	1.124	48	19	33	0.593	0.697	0.627	9	1.36	1.23	7.166	22	16
Bulinus	Bulinus globosus	GBIF.org (22 May 2023) GBIF Occurrence Download https://doi.org/10.15468/dl.6esfpk	1	0	-5.48467	39.7512	39	4.639	66.2675	255	317	192	1615	387	32	25.262	26.87	27.266	5.6	5.5	1.248	49	22	29	0.648	0.533	0.671	9	1.29	1.23	8.25	35	19
Bulinus	Bulinus globosus	GBIF.org (22 May 2023) GBIF Occurrence Download https://doi.org/10.15468/dl.6esfpk	1	0	-2.69238	32.8188	1155	0.927	124.857	226	296	149	17	162	6	36.561	32.43	31.296	6.7						0.476	0.591	0.654	1	1.45	1.23	4.474
Bulinus	Bulinus globosus	GBIF.org (22 May 2023) GBIF Occurrence Download https://doi.org/10.15468/dl.6esfpk	1	0	-5.2384	39.8295	22	2.941	239.914	257	32	195	1442	341	22	29.637	3.345	3.53	6	6.2	1	43	21	36	0.58	0.58	0.63	12	1.35	11.182	5.686	18	16
Bulinus	Bulinus globosus	GBIF.org (22 May 2023) GBIF Occurrence Download https://doi.org/10.15468/dl.6esfpk	1	0	-2.32113	32.2316	1147	1.856	857.441	223	282	156	1221	191	14	27.791	27.655	26.1	6.3	6	1.4	41	23	36	0.469	0.529	0.484	1	1.35	1.23	5.686	14	7
Bulinus	Bulinus forskalii	GBIF.org (22 May 2023) GBIF Occurrence Download https://doi.org/10.15468/dl.6esfpk	1	0	-5.34792	39.6527	3	2.942	452.291	262	327	2	1861	484	34	26.337	27.217	27.311	5.8	5.8191	1.5	47	25	29	0.474	0.578	0.66	9	1.34	11.182	8.25	22	12
Bulinus	Bulinus globosus	GBIF.org (22 May 2023) GBIF Occurrence Download https://doi.org/10.15468/dl.6esfpk	1	0	-5.34268	39.7485	34	3.721	17.7615	26	324	198	1699	439	27	26.984	28.195	28.384	5.7	5.7	1.5	45	21	33	0.678	0.645	0.599	9	1.32	8.25	6.389	22	9
Bulinus	Bulinus globosus	GBIF.org (22 May 2023) GBIF Occurrence Download https://doi.org/10.15468/dl.6esfpk	1	0	-2.51738	32.8353	1137	7.34	62.8612	226	292	15	141	172	8	33.637	31.34	28.885	6.1	6.2	1.124	56	17	27	0.471	0.543	0.564	1	1.39	8.974	5.686	8
Bulinus	Bulinus globosus	GBIF.org (22 May 2023) GBIF Occurrence Download https://doi.org/10.15468/dl.6esfpk	1	0	-5.356	39.7385	51	7.878	1184.44	255	317	192	1615	387	32	24.96	26.677	27.149	5.6	5.5	1.248	49	22	29	0.598	0.511	0.564	9	1.3	8.974	7.166	25	16
Bulinus	Bulinus globosus	GBIF.org (22 May 2023) GBIF Occurrence Download https://doi.org/10.15468/dl.6esfpk	1	0	-2.67527	33.1191	1224	2.931	1261.94	226	33	148	948	159	5	37.592	33.956	32.767	6.2	6.495	0.9	68	12	2	0.356	0.445	0.454	14	1.57	6.389	3.55	22	9
Bulinus	Bulinus globosus	GBIF.org (22 May 2023) GBIF Occurrence Download https://doi.org/10.15468/dl.6esfpk	1	0	-2.68158	32.8312	1155	1.854	59.6832	226	296	149	17	162	6	33.17	3.178	28.756	6.1	7	0.812	58	16	25	0.491	0.585	0.584	1	1.44	1.23	5.5
Bulinus	Bulinus globosus	GBIF.org (22 May 2023) GBIF Occurrence Download https://doi.org/10.15468/dl.6esfpk	1	0	-5.34177	39.6486	3	3.345	4991.75	262	327	2	1861	484	34	26.337	27.217	27.311	6.1	5.8191	1.9	45	26	29	0.51	0.519	0.53	9	1.16	11.182	1.23		12
Bulinus	Bulinus globosus	GBIF.org (22 May 2023) GBIF Occurrence Download https://doi.org/10.15468/dl.6esfpk	1	0	-2.36423	33.5762	1137	3.75	52.4317	227	294	154	114	197	2	26.745	26.51	25.491	6.5						0.53	0.33	0.211	1	1.44	12.464	5.686	22
Bulinus	Bulinus globosus	GBIF.org (22 May 2023) GBIF Occurrence Download https://doi.org/10.15468/dl.6esfpk	1	0	-2.53218	32.7569	1153	3.341	119.149	224	289	15	184	178	8	31.45	29.551	27.887	6.2						0.296	0.449	0.514	1	1.46	8.25	5.5	3	18
Bulinus	Bulinus globosus	GBIF.org (22 May 2023) GBIF Occurrence Download https://doi.org/10.15468/dl.6esfpk	1	0	-2.73498	33.1823	129	3.343	8211.45	226	33	148	948	159	5	38.74	34.936	33.49	6.4	6.6	1	64	15	22	0.371	0.513	0.538	1	1.49	7.166	5.5	22	17
Bulinus	Bulinus globosus	GBIF.org (22 May 2023) GBIF Occurrence Download https://doi.org/10.15468/dl.6esfpk	1	0	-5.24898	39.8278	22	6.667	473.869	257	32	195	1442	341	22	29.892	3.36	3.71	6	6.2	1	41	21	38	0.618	0.599	0.643	14	1.26	8.974	8.974	18	9
Bulinus	Bulinus globosus	GBIF.org (22 May 2023) GBIF Occurrence Download https://doi.org/10.15468/dl.6esfpk	1	0	-2.4126	32.9327	1137	5.628	313.134	226	286	153	111	18	9	27.398	26.38	26.33	6.1	6	1.624	5	2	3	0.39	0.586	0.562	1	1.37	12.464	5.686	18
Bulinus	Bulinus forskalii	GBIF.org (22 May 2023) GBIF Occurrence Download https://doi.org/10.15468/dl.6esfpk	1	0	-5.2938	39.8198	9	2.932	727.241	257	32	195	1442	341	22	29.75	31.271	3.88	6.2	7	1.248	44	22	33	0.572	0.51	0.529	9	1.34	1.23	6.389	18	16
Bulinus	Bulinus globosus	GBIF.org (22 May 2023) GBIF Occurrence Download https://doi.org/10.15468/dl.6esfpk	1	0	-5.1317	39.7647	47	4.985	4213.73	255	317	192	1615	387	32	25.868	27.88	28.237	5.8	5.5	1.248	5	21	29	0.593	0.537	0.575	9	1.29	1.23	6.389	18	9
Bulinus	Bulinus globosus	GBIF.org (22 May 2023) GBIF Occurrence Download https://doi.org/10.15468/dl.6esfpk	1	0	-5.31627	39.8152	9	2.75	2373.19	257	32	195	1442	341	22	3.16	3.965	3.322	6.2	7	1.248	44	22	33	0.591	0.539	0.612	14	1.2	12.464	11.182	18	17
Bulinus	Bulinus globosus	GBIF.org (22 May 2023) GBIF Occurrence Download https://doi.org/10.15468/dl.6esfpk	1	0	-5.2333	39.7385	51	4.639	227.646	255	317	192	1615	387	32	24.94	26.62	27.217	5.8	5.495	1.4	49	23	27	0.615	0.518	0.73	9	1.25	8.974	7.166	25	23
Bulinus	Bulinus globosus	GBIF.org (22 May 2023) GBIF Occurrence Download https://doi.org/10.15468/dl.6esfpk	1	0	-5.28767	39.8181	16	2.932	947.96	257	32	195	1442	341	22	3.212	31.225	3.856	6.1	6.2	1.3	43	2	37	0.64	0.533	0.69	1	1.28	11.182	7.166	18	16
Bulinus	Bulinus globosus	GBIF.org (22 May 2023) GBIF Occurrence Download https://doi.org/10.15468/dl.6esfpk	1	0	-2.6276	32.8622	114	1.73	41.825	226	292	15	141	172	8	26.345	25.481	24.788	5.9	7	1.124	57	2	23	0.36	0.51	0.358	1	1.37	11.182	5.686	18	12
Bulinus	Bulinus globosus	GBIF.org (22 May 2023) GBIF Occurrence Download https://doi.org/10.15468/dl.6esfpk	1	0	-6.16613	39.2778	38	2.932	15629.4	271	341	25	1669	385	56	28.237	28.867	28.638	5.5	5.7	0.9	53	19	29	0.717	0.573	0.694	9	1.38	8.25	5.686	31	18
Bulinus	Bulinus globosus	GBIF.org (22 May 2023) GBIF Occurrence Download https://doi.org/10.15468/dl.6esfpk	1	0	-2.66512	32.8188	1156	0.927	245.784	224	289	15	184	178	8	32.485	3.37	28.7	6.1	6.3191	0.9	6	15	25	0.441	0.516	0.259	11	1.29	12.464	8.25
Bulinus	Bulinus globosus	GBIF.org (22 May 2023) GBIF Occurrence Download https://doi.org/10.15468/dl.6esfpk	1	0	-2.72582	33.1793	129	4.724	8882.3	226	33	148	948	159	5	37.944	34.615	32.842	6.4	6.5	1	63	14	22	0.353	0.472	0.53	1	1.5	8.25	4.474	3	13
Bulinus	Bulinus globosus	GBIF.org (22 May 2023) GBIF Occurrence Download https://doi.org/10.15468/dl.6esfpk	1	0	-2.66965	32.8174	1155	1.856	679.996	226	296	149	17	162	6	34.365	3.841	29.895	6.3	6.3191	0.9	6	16	24	0.519	0.596	0.45	1	1.32	13.88	6.389	26
Bulinus	Bulinus globosus	GBIF.org (22 May 2023) GBIF Occurrence Download https://doi.org/10.15468/dl.6esfpk	1	0	-2.54535	32.5823	1145	2.73	551.695	224	288	151	169	174	8	33.228	3.445	28.831	6.2	7	1	54	15	3	0.468	0.522	0.548	1	1.5	1.23	5.5	22
Bulinus	Bulinus globosus	GBIF.org (22 May 2023) GBIF Occurrence Download https://doi.org/10.15468/dl.6esfpk	1	0	0.32357	33.6114	1146	4.627	367.53	222	294	156	1339	29	52	27.165	26.493	25.662	5.6	5.5	1.4	38	23	39	0.715	0.734	0.776	9	1.23	15.445	8.25	18	12
Bulinus	Bulinus globosus	GBIF.org (22 May 2023) GBIF Occurrence Download https://doi.org/10.15468/dl.6esfpk	1	0	-5.87617	39.7562	41	2.932	1112.63	255	317	192	1615	387	32	25.34	26.196	26.237	5.8	5.5	1.3	48	23	29	0.63	0.58	0.632	9	1.24	1.23	7.166	18	19
Bulinus	Bulinus globosus	GBIF.org (22 May 2023) GBIF Occurrence Download https://doi.org/10.15468/dl.6esfpk	1	0	-5.96495	39.3573	58	1.315	112.945	273	343	28	1678	399	57	28.75	29.763	28.55	5.7	5.5	1.4	5	18	33	0.666	0.527	0.538	14	1.36	13.88	6.389	22	16
Bulinus	Bulinus globosus	GBIF.org (22 May 2023) GBIF Occurrence Download https://doi.org/10.15468/dl.6esfpk	1	0	-2.6832	32.823	1155	4.983	281.616	226	296	149	17	162	6	34.894	31.48	3.27	6.2	6.3191	0.812	58	17	26	0.464	0.526	0.545	12	1.46	1.23	3.953	26	14
Bulinus	Bulinus globosus	GBIF.org (22 May 2023) GBIF Occurrence Download https://doi.org/10.15468/dl.6esfpk	1	0	0.12783	3.7586	154	1.854	5642.98	229	33	158	958	129	32	33.413	32.129	31.142	6.7	6.495	1.748	31	29	4	0.517	0.573	0.62	14	1.31	17.174	8.25	18	11
Bulinus	Bulinus globosus	GBIF.org (22 May 2023) GBIF Occurrence Download https://doi.org/10.15468/dl.6esfpk	1	0	-2.43632	32.9117	1169		445.3	222	283	155	1155	191	7	25.86	25.594	24.679	6	5.8191	1	49	21	3	0.276	0.448	0.491	11	1.29	8.974	6.389
Bulinus	Bulinus globosus	GBIF.org (22 May 2023) GBIF Occurrence Download https://doi.org/10.15468/dl.6esfpk	1	0	-5.345	39.6844	46	4.719	1319.48	257	32	195	1442	341	22	25.146	27.38	27.6	5.4	5.7	1.248	47	24	29	0.624	0.69	0.63	9	1.32	7.166	8.25	18	17
Bulinus	Bulinus globosus	GBIF.org (22 May 2023) GBIF Occurrence Download https://doi.org/10.15468/dl.6esfpk	1	0	-5.2817	39.829	22	2.627	139.812	257	32	195	1442	341	22	3.53	3.917	31.314	6.1	6	0.9	47	21	32	0.57	0.542	0.581	12	1.39	8.25	6.389	18	8
Bulinus	Bulinus globosus	GBIF.org (22 May 2023) GBIF Occurrence Download https://doi.org/10.15468/dl.6esfpk	1	0	-2.54547	32.5416	1145		15.2675	224	288	151	169	174	8	27.957	26.76	25.86	6.2						0.291	0.475	0.393	1	1.29	1.23	7.166
Bulinus	Bulinus globosus	GBIF.org (22 May 2023) GBIF Occurrence Download https://doi.org/10.15468/dl.6esfpk	1	0	-5.53367	39.744	26	4.634	243.188	255	317	192	1615	387	32	26.634	27.488	28.525	5.9	5.6	1.3	51	23	27	0.516	0.547	0.546	9	1.34	8.974	5.686	35	24
Bulinus	Bulinus globosus	GBIF.org (22 May 2023) GBIF Occurrence Download https://doi.org/10.15468/dl.6esfpk	1	0	-5.24713	39.8398	22	1.314	69.4357	257	32	195	1442	341	22	29.892	3.36	3.71	6.3	6.2	1	41	21	38	0.599	0.577	0.579	9	1.25	11.182	8.25	18	9
Bulinus	Bulinus globosus	GBIF.org (22 May 2023) GBIF Occurrence Download https://doi.org/10.15468/dl.6esfpk	1	0	-2.5391	32.7521	1165	3.78	29.4166	224	289	15	184	178	8	29.343	27.366	26.537	6.1	6	0.9	56	16	28	0.24	0.425	0.471	11	1.29	1.23	6.389
Bulinus	Bulinus globosus	GBIF.org (22 May 2023) GBIF Occurrence Download https://doi.org/10.15468/dl.6esfpk	1	0	-2.67758	32.7875	1226	1.312	158.685	226	296	149	17	162	6	37.992	33.581	32.85	6.3	6.495	0.812	65	14	21	0.369	0.487	0.482	14	1.5	8.974	3.953	26	12
Bulinus	Bulinus globosus	GBIF.org (22 May 2023) GBIF Occurrence Download https://doi.org/10.15468/dl.6esfpk	1	0	-5.2454	39.838	22	2.792	3.81449	257	32	195	1442	341	22	29.892	3.36	3.71	6.1	6.2	1	41	21	38	0.549	0.539	0.589	9	1.28	1.23	6.389	18	9
Bulinus	Bulinus forskalii	GBIF.org (22 May 2023) GBIF Occurrence Download https://doi.org/10.15468/dl.6esfpk	1	0	-4.78788	39.6395	21	2.77	8243.88	264	33	23	1132	27	17	3.28	3.765	31.296	6.5	6.2	1	58	16	26	0.555	0.384	0.378	1	1.4	8.25	5.5	38	37
Bulinus	Bulinus globosus	GBIF.org (22 May 2023) GBIF Occurrence Download https://doi.org/10.15468/dl.6esfpk	1	0	-5.3221	39.7767	35	1.862	11.157	257	32	195	1442	341	22	28.231	28.659	28.433	5.8	6	1	47	23	3	0.594	0.611	0.62	9	1.43	8.974	6.389	18	16
Bulinus	Bulinus globosus	GBIF.org (22 May 2023) GBIF Occurrence Download https://doi.org/10.15468/dl.6esfpk	1	0	-5.97892	39.3433	58	3.75	364.667	273	343	28	1678	399	57	27.64	28.529	27.215	5.5	5.5	1.124	5	17	32	0.62	0.661	0.498	14	1.35	11.182	5.5	22	16
Bulinus	Bulinus globosus	GBIF.org (22 May 2023) GBIF Occurrence Download https://doi.org/10.15468/dl.6esfpk	1	0	-2.49992	32.8263	1142	8.24	51.8763	226	286	154	1146	19	1	31.676	29.595	27.541	6	6	2.8	56	16	28	0.413	0.542	0.591	11	1.34	1.23	6.389	18
Bulinus	Bulinus globosus	GBIF.org (22 May 2023) GBIF Occurrence Download https://doi.org/10.15468/dl.6esfpk	1	0	-5.1167	39.7665	41	7.65	164.268	255	317	192	1615	387	32	25.852	27.48	27.672	5.7	5.6	1.124	48	18	33	0.628	0.646	0.62	9	1.29	1.23	6.389	22	12
Bulinus	Bulinus globosus	GBIF.org (22 May 2023) GBIF Occurrence Download https://doi.org/10.15468/dl.6esfpk	1	0	-5.16298	39.8257	17	5.243	1793.94	255	317	192	1615	387	32	28.871	3.78	31.21	6	7	1.124	5	19	31	0.518	0.486	0.459	1	1.3	11.182	8.25	18	8
Bulinus	Bulinus globosus	GBIF.org (22 May 2023) GBIF Occurrence Download https://doi.org/10.15468/dl.6esfpk	1	0	-2.32725	32.1881	1139		687.977	223	282	156	1221	191	14	23.73	23.75	23.53							0.25	0.54	0.75	17				14
Bulinus	Bulinus globosus	GBIF.org (22 May 2023) GBIF Occurrence Download https://doi.org/10.15468/dl.6esfpk	1	0	-2.73465	33.2368	129	2.78	889.53	226	33	148	948	159	5	37.974	34.737	33.116	6.6	6.6	1	64	15	22	0.339	0.466	0.54	1	1.48	7.166	3.953	22	17
Bulinus	Bulinus globosus	GBIF.org (22 May 2023) GBIF Occurrence Download https://doi.org/10.15468/dl.6esfpk	1	0	-5.12857	39.7597	29	5.645	896.695	255	317	192	1615	387	32	25.587	26.962	27.31	5.6	5.6	1.124	5	19	32	0.633	0.62	0.711	9	1.3	8.974	6.389	22	16
Bulinus	Bulinus globosus	GBIF.org (22 May 2023) GBIF Occurrence Download https://doi.org/10.15468/dl.6esfpk	1	0	-5.18527	39.776	36	2.792	352.755	257	32	195	1442	341	22	26.67	27.469	27.945	5.8	5.7	1.124	51	21	29	0.622	0.573	0.614	9	1.35	1.23	7.166	22	16
Bulinus	Bulinus globosus	GBIF.org (22 May 2023) GBIF Occurrence Download https://doi.org/10.15468/dl.6esfpk	1	0	-6.15796	39.263	38	5.939	14799.2	271	341	25	1669	385	56	28.52	28.733	29.624	5.5	5.8191	1	52	19	29	0.671	0.619	0.581	9	1.4	1.23	4.474	35	14
Bulinus	Bulinus globosus	GBIF.org (22 May 2023) GBIF Occurrence Download https://doi.org/10.15468/dl.6esfpk	1	0	-5.3583	39.7653	47	8.263	3966.54	255	317	192	1615	387	32	25.868	27.88	28.237	5.6	5.5	1.248	5	21	29	0.64	0.557	0.613	9	1.38	8.25	6.389	18	9
Bulinus	Bulinus globosus	GBIF.org (22 May 2023) GBIF Occurrence Download https://doi.org/10.15468/dl.6esfpk	1	0	-7.62373	31.5765	83		373.692	242	333	147	923	188		25.939	28.495	27.27	6.5						-0.16	0.463	0.93	17	1.36	13.88	5.686	18	6
Bulinus	Bulinus globosus	GBIF.org (22 May 2023) GBIF Occurrence Download https://doi.org/10.15468/dl.6esfpk	1	0	-2.73635	33.2217	129	5.394	822.298	226	33	148	948	159	5	37.974	34.737	33.116	6.8	6.6	1	64	15	22	0.34	0.465	0.495	1	1.52	7.166	3.953	22	17
Bulinus	Bulinus globosus	GBIF.org (22 May 2023) GBIF Occurrence Download https://doi.org/10.15468/dl.6esfpk	1	0	-2.5395	32.7578	1153	5.92	967.543	224	289	15	184	178	8	3.49	28.22	26.99	6.2						0.35	0.536	0.457	1	1.39	12.464	5.686	3	14
Bulinus	Bulinus globosus	GBIF.org (22 May 2023) GBIF Occurrence Download https://doi.org/10.15468/dl.6esfpk	1	0	-5.98192	39.364	58	8.515	19.3587	273	343	28	1678	399	57	28.58	28.75	27.741	5.3	5.5	1.124	5	17	32	0.713	0.63	0.575	9	1.33	8.974	5.686	22	16
Bulinus	Bulinus globosus	GBIF.org (22 May 2023) GBIF Occurrence Download https://doi.org/10.15468/dl.6esfpk	1	0	-5.11677	39.7667	41	9.88	1625.23	255	317	192	1615	387	32	25.852	27.48	27.672	5.8	5.6	1.124	48	18	33	0.628	0.646	0.62	9	1.29	8.974	5.686	22	12
Bulinus	Bulinus globosus	GBIF.org (22 May 2023) GBIF Occurrence Download https://doi.org/10.15468/dl.6esfpk	1	0	-5.19982	39.7939	22	5.933	766.824	257	32	195	1442	341	22	28.278	28.382	28.729	5.7	5.8191	1.248	48	23	29	0.656	0.599	0.631	9	1.44	8.974	5.686	25	16
Bulinus	Bulinus forskalii	GBIF.org (22 May 2023) GBIF Occurrence Download https://doi.org/10.15468/dl.6esfpk	1	0	-5.96497	39.3573	58	1.315	1122.8	273	343	28	1678	399	57	28.75	29.763	28.55	5.7	5.5	1.4	5	18	33	0.666	0.527	0.538	14	1.36	13.88	6.389	22	16
Bulinus	Bulinus globosus	GBIF.org (22 May 2023) GBIF Occurrence Download https://doi.org/10.15468/dl.6esfpk	1	0	-5.2298	39.8336	5	2.627	945.236	258	32	196	1216	252	19	3.236	31.21	31.234	6.1	7	1.124	4	22	38	0.594	0.579	0.584	12	1.34	1.23	7.166	18	17
Bulinus	Bulinus globosus	GBIF.org (22 May 2023) GBIF Occurrence Download https://doi.org/10.15468/dl.6esfpk	1	0	-5.99685	39.3458	58	1.315	49.7242	273	343	28	1678	399	57	28.29	28.815	27.553	5.6	5.6	1.124	53	17	3	0.66	0.631	0.623	14	1.33	1.23	5.5	22	1
Bulinus	Bulinus globosus	GBIF.org (22 May 2023) GBIF Occurrence Download https://doi.org/10.15468/dl.6esfpk	1	0	-5.19483	39.8137	22	5.48	38.9635	257	32	195	1442	341	22	3.84	29.649	3.38	5.9	6	1	5	23	26	0.548	0.534	0.545	9	1.42	7.166	5.5	18	15
Bulinus	Bulinus globosus	GBIF.org (22 May 2023) GBIF Occurrence Download https://doi.org/10.15468/dl.6esfpk	1	0	-6.88188	39.1786	6	3.357	16.4973	257	315	186	1119	268	25	32.971	34.231	33.322	5.9	7	0.812	63	13	24	0.447	0.419	0.398	13	1.42	1.23	3.953	46	33
Bulinus	Bulinus globosus	GBIF.org (22 May 2023) GBIF Occurrence Download https://doi.org/10.15468/dl.6esfpk	1	0	-2.31912	32.245	1139	7.824	434.281	223	282	156	1221	191	14	23.611	24.381	23.663	6.3	5.7	1.3	43	26	31	0.549	0.599	0.465	11	1.35	11.182	5.686
Bulinus	Bulinus globosus	GBIF.org (22 May 2023) GBIF Occurrence Download https://doi.org/10.15468/dl.6esfpk	1	0	-5.16753	39.8245	22	5.48	1397.83	257	32	195	1442	341	22	29.638	3.481	31.297	6	6	1	5	21	29	0.58	0.484	0.517	9	1.33	11.182	6.389	18	8
Bulinus	Bulinus globosus	GBIF.org (22 May 2023) GBIF Occurrence Download https://doi.org/10.15468/dl.6esfpk	1	0	-5.1566	39.8267	17	2.627	2199.23	255	317	192	1615	387	32	28.636	29.16	3.218	5.8	7	1.248	48	2	32	0.582	0.531	0.543	9	1.31	11.182	8.25	18	8
Bulinus	Bulinus forskalii	GBIF.org (22 May 2023) GBIF Occurrence Download https://doi.org/10.15468/dl.6esfpk	1	0	-5.28427	39.8168	16	2.942	61.7373	257	32	195	1442	341	22	3.212	31.225	3.856	6.1	6.2	1.3	43	2	37	0.66	0.516	0.567	12	1.32	8.974	6.389	18	17
Bulinus	Bulinus forskalii	GBIF.org (22 May 2023) GBIF Occurrence Download https://doi.org/10.15468/dl.6esfpk	1	0	-5.18552	39.8118	22	0.927	11.975	257	32	195	1442	341	22	29.95	29.13	29.725	5.9	6	1.124	49	23	28	0.534	0.539	0.536	9	1.41	12.464	6.389	18	8
Bulinus	Bulinus globosus	GBIF.org (22 May 2023) GBIF Occurrence Download https://doi.org/10.15468/dl.6esfpk	1	0	-2.67723	32.8127	1155	1.856	881.666	226	296	149	17	162	6	36.519	32.421	31.492	6.3	6.5	0.9	56	17	26	0.415	0.511	0.53	1	1.4	12.464	5.5	26	12
Bulinus	Bulinus globosus	GBIF.org (22 May 2023) GBIF Occurrence Download https://doi.org/10.15468/dl.6esfpk	1	0	-5.29975	39.6825	46	3.819	1531.18	257	32	195	1442	341	22	24.729	26.551	26.976	5.5	5.7	1.5	46	24	3	0.553	0.594	0.615	9	1.35	6.389	8.974	18	17
Bulinus	Bulinus globosus	GBIF.org (22 May 2023) GBIF Occurrence Download https://doi.org/10.15468/dl.6esfpk	1	0	-5.34422	39.7585	3	0.927	192.297	26	324	198	1699	439	27	27.113	28.211	28.38	5.8	5.8191	1	48	2	31	0.68	0.618	0.594	14	1.37	11.182	6.389	18	8
Bulinus	Bulinus globosus	GBIF.org (22 May 2023) GBIF Occurrence Download https://doi.org/10.15468/dl.6esfpk	1	0	-2.66922	32.8359	1137	6.472	494.919	229	33	15	964	156	6	32.363	3.126	28.61	6.2	6.2	0.9	59	16	25	0.373	0.495	0.414	11	1.41	8.25	5.5	26
Bulinus	Bulinus globosus	GBIF.org (22 May 2023) GBIF Occurrence Download https://doi.org/10.15468/dl.6esfpk	1	0	-2.73483	33.2413	129	4.142	8119.47	226	33	148	948	159	5	37.974	34.737	33.116	6.6	6.6	1	64	15	22	0.339	0.466	0.54	1	1.53	7.166	3.953	22	17
Bulinus	Bulinus globosus	GBIF.org (22 May 2023) GBIF Occurrence Download https://doi.org/10.15468/dl.6esfpk	1	0	-5.29995	39.7893	35	5.848	1346.26	257	32	195	1442	341	22	27.912	28.999	28.518	5.8	6	1	48	21	31	0.614	0.615	0.658	14	1.41	1.23	7.166	18	17
Bulinus	Bulinus globosus	GBIF.org (22 May 2023) GBIF Occurrence Download https://doi.org/10.15468/dl.6esfpk	1	0	-6.14353	39.2293	45	2.75	1476.64	271	341	25	1669	385	56	28.278	28.944	28.711	5.7	5.8191	1.248	51	22	28	0.52	0.426	0.333	9	1.43	8.974	4.474	38	33
Bulinus	Bulinus globosus	GBIF.org (22 May 2023) GBIF Occurrence Download https://doi.org/10.15468/dl.6esfpk	1	0	-2.41373	32.9268	1137	3.341	277.538	226	286	153	111	18	9	24.74	24.559	24.143	6.1	6	1.624	5	2	3	0.246	0.461	0.482	1	1.27	11.182	7.166	18
Bulinus	Bulinus globosus	GBIF.org (22 May 2023) GBIF Occurrence Download https://doi.org/10.15468/dl.6esfpk	1	0	-2.54493	32.5136	1145	2.75	153.116	224	288	151	169	174	8	33.228	3.445	28.831	6.1	6	1.124	54	15	31	0.369	0.522	0.349	11	1.43	1.23	6.389	22
Bulinus	Bulinus forskalii	GBIF.org (22 May 2023) GBIF Occurrence Download https://doi.org/10.15468/dl.6esfpk	1	0	-5.31383	39.7711	35	8.54	1451.22	257	32	195	1442	341	22	27.144	28.652	27.98	5.7	6	1.124	48	22	3	0.62	0.518	0.555	14	1.44	11.182	6.389	22	1
Bulinus	Bulinus globosus	GBIF.org (22 May 2023) GBIF Occurrence Download https://doi.org/10.15468/dl.6esfpk	1	0	-6.73872	38.8722	117	2.932	1859.53	256	321	183	999	216	2	31.342	32.984	32.15	5.9	5.995	0.7	7	1	2	0.45	0.511	0.434	9	1.42	8.974	3.482	18	13
Bulinus	Bulinus globosus	GBIF.org (22 May 2023) GBIF Occurrence Download https://doi.org/10.15468/dl.6esfpk	1	0	-5.524	39.7626	39	8.692	184.498	255	317	192	1615	387	32	25.897	26.839	27.6	5.7	5.6	1.124	5	21	29	0.63	0.611	0.675	9	1.32	12.464	7.166	32	23
Bulinus	Bulinus globosus	GBIF.org (22 May 2023) GBIF Occurrence Download https://doi.org/10.15468/dl.6esfpk	1	0	-2.534	32.7511	1153	2.75	814.749	224	289	15	184	178	8	34.51	31.285	29.55	6.2	6	0.9	57	17	26	0.418	0.553	0.588	1	1.43	1.23	5.5	3	18
Bulinus	Bulinus globosus	GBIF.org (22 May 2023) GBIF Occurrence Download https://doi.org/10.15468/dl.6esfpk	1	0	-5.25847	39.7933	16	5.848	258.615	257	32	195	1442	341	22	28.431	29.88	29.193	5.9	5.995	0.9	49	22	29	0.71	0.587	0.616	14	1.4	8.974	7.166	32	19
Bulinus	Bulinus globosus	GBIF.org (22 May 2023) GBIF Occurrence Download https://doi.org/10.15468/dl.6esfpk	1	0	-5.15422	39.8323	17	2.932	2336.72	255	317	192	1615	387	32	28.645	29.266	3.66	6.1	7	1.248	48	2	32	0.625	0.571	0.586	9	1.27	1.23	8.974	18	1
Bulinus	Bulinus globosus	GBIF.org (22 May 2023) GBIF Occurrence Download https://doi.org/10.15468/dl.6esfpk	1	0	-6.68133	39.2855	52	4.986	4897.16	271	341	25	1669	385	56	28.141	29.114	28.221	5.8	5.7	1.124	54	15	31	0.578	0.512	0.578	9	1.38	11.182	5.5	22	18
Bulinus	Bulinus africanus	GBIF.org (22 May 2023) GBIF Occurrence Download https://doi.org/10.15468/dl.6esfpk	1	0	-7.75794	35.6871	1578	2.88	3333.63	191	276	111	691	149		32.846	32.352	3.949	6	5.995	0.7	72	9	2	0.367	0.448	0.539	1	1.4	8.25	4.474	34	13
Bulinus	Bulinus globosus	GBIF.org (22 May 2023) GBIF Occurrence Download https://doi.org/10.15468/dl.6esfpk	1	0	-6.65	39.229	46	8.34	587.664	271	341	25	1669	385	56	27.18	28.118	27.985	5.6	5.8191	1.124	53	17	29	0.636	0.632	0.494	9	1.36	1.23	5.5	35	26
Bulinus	Bulinus globosus	GBIF.org (22 May 2023) GBIF Occurrence Download https://doi.org/10.15468/dl.6esfpk	1	0	-2.37828	33.5754	1165	4.627	1892.59	227	294	154	114	197	2	35.337	33.274	31.84	6.7	6.995	0.812	45	13	42	0.364	0.414	0.437	1	1.55	7.166	3.953	26	12
Bulinus	Bulinus globosus	GBIF.org (22 May 2023) GBIF Occurrence Download https://doi.org/10.15468/dl.6esfpk	1	0	-5.3144	39.8187	9	2.8	2330	257	32	195	1442	341	22	3.16	3.965	3.322	6.2	7	1.248	44	22	33	0.571	0.538	0.565	14	1.29	8.25	8.974	18	17
Bulinus	Bulinus forskalii	GBIF.org (22 May 2023) GBIF Occurrence Download https://doi.org/10.15468/dl.6esfpk	1	0	-5.33943	39.7865	3	3.345	594.465	26	324	198	1699	439	27	28.335	29.93	28.63	5.9	5.995	1	47	23	29	0.688	0.65	0.669	9	1.44	8.974	7.166	18	16
Bulinus	Bulinus globosus	GBIF.org (22 May 2023) GBIF Occurrence Download https://doi.org/10.15468/dl.6esfpk	1	0	-5.7733	39.7623	47	7.47	354.575	255	317	192	1615	387	32	25.868	27.88	28.237	5.8	5.5	1.248	5	21	29	0.625	0.565	0.673	9	1.37	8.974	7.166	18	15
Bulinus	Bulinus forskalii	GBIF.org (22 May 2023) GBIF Occurrence Download https://doi.org/10.15468/dl.6esfpk	1	0	-5.356	39.7385	51	7.878	1184.44	255	317	192	1615	387	32	24.96	26.677	27.149	5.6	5.5	1.248	49	22	29	0.598	0.511	0.564	9	1.3	8.974	7.166	25	16
Bulinus	Bulinus globosus	GBIF.org (22 May 2023) GBIF Occurrence Download https://doi.org/10.15468/dl.6esfpk	1	0	-2.565	32.5234	1145		314	224	288	151	169	174	8	35.18	31.278	29.765	6.3	6	1.124	54	14	32	0.485	0.595	0.543	1	1.42	11.182	5.686		15
Bulinus	Bulinus forskalii	GBIF.org (22 May 2023) GBIF Occurrence Download https://doi.org/10.15468/dl.6esfpk	1	0	-5.19865	39.8272	22	4.985	297.836	257	32	195	1442	341	22	3.637	3.637	31.373	6.1	6	0.9	49	22	3	0.546	0.526	0.549	9	1.41	8.25	5.686	18	8
Bulinus	Bulinus globosus	GBIF.org (22 May 2023) GBIF Occurrence Download https://doi.org/10.15468/dl.6esfpk	1	0	-5.53467	39.76	39	5.624	496.638	255	317	192	1615	387	32	25.897	26.839	27.6	5.7	5.6	1.124	5	21	29	0.619	0.64	0.665	9	1.35	8.974	6.389	32	23
Bulinus	Bulinus globosus	GBIF.org (22 May 2023) GBIF Occurrence Download https://doi.org/10.15468/dl.6esfpk	1	0	-2.32328	32.2279	1147	2.78	662.125	223	282	156	1221	191	14	27.791	27.655	26.1	6	6	1.4	41	23	36	0.477	0.583	0.491	1	1.3	11.182	6.389	14	7
Bulinus	Bulinus globosus	GBIF.org (22 May 2023) GBIF Occurrence Download https://doi.org/10.15468/dl.6esfpk	1	0	-5.34792	39.6527	3	2.942	452.291	262	327	2	1861	484	34	26.337	27.217	27.311	5.8	5.8191	1.5	47	25	29	0.474	0.578	0.66	9	1.34	11.182	8.25	22	12
Bulinus	Bulinus globosus	GBIF.org (22 May 2023) GBIF Occurrence Download https://doi.org/10.15468/dl.6esfpk	1	0	-5.971	39.3113	58	1.315	1227.44	273	343	28	1678	399	57	27.733	29.187	27.288	5.5	5.5	1.248	49	18	33	0.748	0.624	0.62	14	1.36	11.182	5.686	22	23
Bulinus	Bulinus forskalii	GBIF.org (22 May 2023) GBIF Occurrence Download https://doi.org/10.15468/dl.6esfpk	1	0	-5.19583	39.8266	22	3.833	257.475	257	32	195	1442	341	22	3.637	3.637	31.373	6	6	0.9	49	22	3	0.599	0.52	0.67	9	1.4	8.974	6.389	18	8
Bulinus	Bulinus globosus	GBIF.org (22 May 2023) GBIF Occurrence Download https://doi.org/10.15468/dl.6esfpk	1	0	-6.678	39.2216	46	2.82	666.722	271	341	25	1669	385	56	26.298	27.288	27.876	5.7	5.7	1.124	52	18	31	0.595	0.563	0.547	9	1.37	1.23	5.5	35	26
Bulinus	Bulinus forskalii	GBIF.org (22 May 2023) GBIF Occurrence Download https://doi.org/10.15468/dl.6esfpk	1	0	-6.9274	39.2653	39	0.927	1535.26	257	315	186	1119	268	25	34.198	37.38	35.977	6.4						0.37	0.317	0.281	13	1.4	1.23	3.953	38	33
Bulinus	Bulinus forskalii	GBIF.org (22 May 2023) GBIF Occurrence Download https://doi.org/10.15468/dl.6esfpk	1	0	-5.29962	39.7834	35	0.927	113.824	257	32	195	1442	341	22	27.83	28.815	28.588	5.9	6	0.9	48	21	31	0.625	0.595	0.617	14	1.33	11.182	7.166	18	17
Bulinus	Bulinus globosus	GBIF.org (22 May 2023) GBIF Occurrence Download https://doi.org/10.15468/dl.6esfpk	1	0	-2.41515	32.9253	1137	1.312	354.192	226	286	153	111	18	9	24.74	24.559	24.143	5.9	6	1.624	5	2	3	0.396	0.616	0.6	1	1.31	11.182	6.389	18
Bulinus	Bulinus forskalii	GBIF.org (22 May 2023) GBIF Occurrence Download https://doi.org/10.15468/dl.6esfpk	1	0	-5.29	39.8163	16	4.634	922.928	257	32	195	1442	341	22	3.212	31.225	3.856	6.2	7	1.248	44	22	34	0.596	0.541	0.615	1	1.29	11.182	8.25	18	16
Bulinus	Bulinus forskalii	GBIF.org (22 May 2023) GBIF Occurrence Download https://doi.org/10.15468/dl.6esfpk	1	0	-5.2517	39.8358	7	1.314	21.8529	258	32	196	1216	252	19	3.46	3.544	31.117	6	6	1.124	44	22	34	0.631	0.58	0.624	12	1.28	11.182	7.166	18	16
Bulinus	Bulinus globosus	GBIF.org (22 May 2023) GBIF Occurrence Download https://doi.org/10.15468/dl.6esfpk	1	0	-2.67338	32.8165	1155	0.928	784.992	226	296	149	17	162	6	34.365	3.841	29.895	6.7	6.3191	1	57	17	25	0.563	0.588	0.592	1	1.42	11.182	5.686	26	12
Bulinus	Bulinus globosus	GBIF.org (22 May 2023) GBIF Occurrence Download https://doi.org/10.15468/dl.6esfpk	1	0	-2.53418	32.7554	1153		117.947	224	289	15	184	178	8	34.51	31.285	29.55	6.3	6	0.9	57	17	26	0.433	0.555	0.635	1	1.39	12.464	5.686	3	18
Bulinus	Bulinus globosus	GBIF.org (22 May 2023) GBIF Occurrence Download https://doi.org/10.15468/dl.6esfpk	1	0	-5.16258	39.8249	17	1.314	187.964	255	317	192	1615	387	32	28.871	3.78	31.21	6	6	1.124	51	2	3	0.518	0.486	0.459	1	1.28	12.464	8.25	18	8
Bulinus	Bulinus globosus	GBIF.org (22 May 2023) GBIF Occurrence Download https://doi.org/10.15468/dl.6esfpk	1	0	-2.66883	33.1272	1262	4.631	897.666	226	33	148	948	159	5	37.648	34.128	32.74	6.7	6.495	0.812	67	12	21	0.351	0.45	0.484	1	1.56	8.25	3.482	22	9
Bulinus	Bulinus globosus	GBIF.org (22 May 2023) GBIF Occurrence Download https://doi.org/10.15468/dl.6esfpk	1	0	-2.7342	33.1712	129	2.933	8174.82	226	33	148	948	159	5	38.74	34.936	33.49	6.6	6.6	1	64	15	22	0.371	0.513	0.538	1	1.5	8.25	4.474	22	17
Bulinus	Bulinus forskalii	GBIF.org (22 May 2023) GBIF Occurrence Download https://doi.org/10.15468/dl.6esfpk	1	0	-6.17667	39.2183	27	2.796	17216.8	268	337	23	1456	349	38	31.646	31.36	31.845	6.3						0.213	0.161	0.181	13	1.39	11.182	5.5	38	37
Bulinus	Bulinus forskalii	GBIF.org (22 May 2023) GBIF Occurrence Download https://doi.org/10.15468/dl.6esfpk	1	0	-6.678	39.2216	46	2.82	666.722	271	341	25	1669	385	56	26.298	27.288	27.876	5.7	5.7	1.124	52	18	31	0.595	0.563	0.547	9	1.37	1.23	5.5	35	26
Bulinus	Bulinus globosus	GBIF.org (22 May 2023) GBIF Occurrence Download https://doi.org/10.15468/dl.6esfpk	1	0	-2.5632	32.7276	1165	3.343	13.7965	224	289	15	184	178	8	29.343	27.366	26.537	6.1	6	0.9	56	16	28	0.439	0.568	0.57	1	1.32	11.182	7.166
Bulinus	Bulinus globosus	GBIF.org (22 May 2023) GBIF Occurrence Download https://doi.org/10.15468/dl.6esfpk	1	0	-5.39352	39.6795	39	2.8	634.815	26	324	198	1699	439	27	26.49	27.529	27.879	5.6	5.8191	1.248	46	21	33	0.654	0.678	0.76	9	1.38	8.974	6.389	22	11
Bulinus	Bulinus globosus	GBIF.org (22 May 2023) GBIF Occurrence Download https://doi.org/10.15468/dl.6esfpk	1	0	-5.24183	39.8325	22	1.314	352.168	257	32	195	1442	341	22	29.892	3.36	3.71	6.2	6.2	1	41	21	38	0.557	0.542	0.616	9	1.23	11.182	7.166	18	16
Bulinus	Bulinus globosus	GBIF.org (22 May 2023) GBIF Occurrence Download https://doi.org/10.15468/dl.6esfpk	1	0	-5.35862	39.7925	5	2.942	1699.46	26	324	198	1699	439	27	29.39	3.198	3.444	6.2	6	1.124	48	22	3	0.646	0.625	0.675	14	1.3	1.23	7.166	18	17
Bulinus	Bulinus globosus	GBIF.org (22 May 2023) GBIF Occurrence Download https://doi.org/10.15468/dl.6esfpk	1	0	-5.96497	39.3573	58	1.315	1122.8	273	343	28	1678	399	57	28.75	29.763	28.55	5.7	5.5	1.4	5	18	33	0.666	0.527	0.538	14	1.36	13.88	6.389	22	16
Bulinus	Bulinus globosus	GBIF.org (22 May 2023) GBIF Occurrence Download https://doi.org/10.15468/dl.6esfpk	1	0	-5.1188	39.7792	41	3.833	41.2388	255	317	192	1615	387	32	26.817	28.14	28.13	5.8	5.7	1.124	48	19	33	0.659	0.649	0.622	9	1.38	1.23	5.686	22	12
Bulinus	Bulinus globosus	GBIF.org (22 May 2023) GBIF Occurrence Download https://doi.org/10.15468/dl.6esfpk	1	0	-5.95667	39.2983	49	2.932	25.3431	273	343	28	1678	399	57	27.383	29.6	28.469	5.4	5.5	1.3	52	18	31	0.682	0.662	0.638	14	1.36	11.182	5.5	22	19
Bulinus	Bulinus globosus	GBIF.org (22 May 2023) GBIF Occurrence Download https://doi.org/10.15468/dl.6esfpk	1	0	-5.31383	39.7711	35	8.54	1451.22	257	32	195	1442	341	22	27.144	28.652	27.98	5.7	6	1.124	48	22	3	0.62	0.518	0.555	14	1.44	11.182	6.389	22	1
Bulinus	Bulinus globosus	GBIF.org (22 May 2023) GBIF Occurrence Download https://doi.org/10.15468/dl.6esfpk	1	0	-5.16767	39.8197	22	5.624	1636.34	257	32	195	1442	341	22	29.128	3.534	31.143	6	6	1	5	21	29	0.575	0.543	0.562	12	1.31	1.23	5.686	18	8
Bulinus	Bulinus globosus	GBIF.org (22 May 2023) GBIF Occurrence Download https://doi.org/10.15468/dl.6esfpk	1	0	-2.71757	32.8969	1143	4.627	41.8749	229	33	15	964	156	6	26.327	25.995	25.37	6.2	7	0.9	57	17	25	0.32	0.468	0.264	1	1.39	11.182	5.686	22
Bulinus	Bulinus globosus	GBIF.org (22 May 2023) GBIF Occurrence Download https://doi.org/10.15468/dl.6esfpk	1	0	-5.291	39.687	11	7.65	1512.61	257	32	195	1442	341	22	24.498	25.743	26.24	5.6	5.7	1.8	44	25	32	0.522	0.568	0.511	9	1.22	11.182	1.23
Bulinus	Bulinus globosus	GBIF.org (22 May 2023) GBIF Occurrence Download https://doi.org/10.15468/dl.6esfpk	1	0	-2.5243	32.7449	1157	2.933	46.9561	224	289	15	184	178	8	34.212	3.944	29.197	6.3						0.379	0.544	0.441	11	1.43	8.25	4.474	3
Bulinus	Bulinus globosus	GBIF.org (22 May 2023) GBIF Occurrence Download https://doi.org/10.15468/dl.6esfpk	1	0	-5.16665	39.8244	17	5.243	1492.86	255	317	192	1615	387	32	28.871	3.78	31.21	6.1	6	1.124	51	2	3	0.59	0.474	0.445	9	1.35	11.182	6.389	18	8
Bulinus	Bulinus globosus	GBIF.org (22 May 2023) GBIF Occurrence Download https://doi.org/10.15468/dl.6esfpk	1	0	-5.98833	39.354	58	2.629	54.7543	273	343	28	1678	399	57	27.931	28.583	27.239	5.7	5.6	1.124	52	17	31	0.659	0.644	0.556	14	1.37	1.23	4.474	22	16
Bulinus	Bulinus globosus	GBIF.org (22 May 2023) GBIF Occurrence Download https://doi.org/10.15468/dl.6esfpk	1	0	-2.66913	32.8177	1155	1.312	654.872	226	296	149	17	162	6	34.365	3.841	29.895	6.2	6.3191	0.9	6	16	24	0.519	0.596	0.45	1	1.3	12.464	6.389	26
Bulinus	Bulinus forskalii	GBIF.org (22 May 2023) GBIF Occurrence Download https://doi.org/10.15468/dl.6esfpk	1	0	-5.24493	39.7895	37	5.933	212.739	257	32	195	1442	341	22	28.399	28.31	28.93	5.9	5.8191	1	5	22	28	0.658	0.619	0.636	14	1.37	1.23	6.389	35	2
Bulinus	Bulinus globosus	GBIF.org (22 May 2023) GBIF Occurrence Download https://doi.org/10.15468/dl.6esfpk	1	0	-4.99413	39.7336	39	3.719	39.6947	256	319	193	1655	384	45	24.12	26.393	26.957	5.7	5.495	1.248	51	21	28	0.616	0.634	0.672	9	1.28	11.182	5.686	22	19
Bulinus	Bulinus globosus	GBIF.org (22 May 2023) GBIF Occurrence Download https://doi.org/10.15468/dl.6esfpk	1	0	-5.35383	39.7884	3	4.64	999.668	26	324	198	1699	439	27	28.683	29.659	29.618	6.1	6	1	46	22	32	0.612	0.573	0.537	9	1.38	1.23	7.166	18	9
Bulinus	Bulinus globosus	GBIF.org (22 May 2023) GBIF Occurrence Download https://doi.org/10.15468/dl.6esfpk	1	0	-6.16517	39.2775	38	3.346	15522.2	271	341	25	1669	385	56	28.237	28.867	28.638	5.5	5.7	0.9	53	19	29	0.717	0.573	0.694	9	1.36	11.182	5.5	31	18
Bulinus	Bulinus globosus	GBIF.org (22 May 2023) GBIF Occurrence Download https://doi.org/10.15468/dl.6esfpk	1	0	0.3233	33.6286	1141	2.73	82.9365	222	294	156	1339	29	52	28.282	27.22	26.175	5.7						0.325	0.454	0.441	11	1.28	15.445	6.389	18
Bulinus	Bulinus forskalii	GBIF.org (22 May 2023) GBIF Occurrence Download https://doi.org/10.15468/dl.6esfpk	1	0	-5.3867	39.6833	46	3.35	1443.72	257	32	195	1442	341	22	25.146	27.38	27.6	5.7	5.8191	1.4	46	25	29	0.599	0.664	0.553	9	1.32	1.23	8.974	18	19
Bulinus	Bulinus globosus	GBIF.org (22 May 2023) GBIF Occurrence Download https://doi.org/10.15468/dl.6esfpk	1	0	-5.95642	39.2995	49	2.932	61.9746	273	343	28	1678	399	57	27.383	29.6	28.469	5.6	5.5	1.3	52	18	31	0.637	0.595	0.588	14	1.42	13.88	5.686	22	19
Bulinus	Bulinus globosus	GBIF.org (22 May 2023) GBIF Occurrence Download https://doi.org/10.15468/dl.6esfpk	1	0	-6.13227	39.2797	38	3.82	11889.1	271	341	25	1669	385	56	27.11	29.529	28.529	5.7	5.8191	1	54	18	28	0.631	0.517	0.529	14	1.42	11.182	5.686	32	14
Bulinus	Bulinus globosus	GBIF.org (22 May 2023) GBIF Occurrence Download https://doi.org/10.15468/dl.6esfpk	1	0	-5.31333	39.7737	35	1.854	141.371	257	32	195	1442	341	22	27.144	28.652	27.98	5.9	6	1.124	48	22	3	0.599	0.52	0.57	14	1.41	11.182	6.389	22	1
Bulinus	Bulinus globosus	GBIF.org (22 May 2023) GBIF Occurrence Download https://doi.org/10.15468/dl.6esfpk	1	0	-5.29	39.8163	16	4.634	922.928	257	32	195	1442	341	22	3.212	31.225	3.856	6.2	7	1.248	44	22	34	0.596	0.541	0.615	1	1.29	11.182	8.25	18	16
Bulinus	Bulinus globosus	GBIF.org (22 May 2023) GBIF Occurrence Download https://doi.org/10.15468/dl.6esfpk	1	0	-6.2211	39.3346	68	2.82	4471.42	271	341	25	1669	385	56	29.387	31.91	28.353	5.7	5.6	1.124	63	14	23	0.558	0.557	0.686	1	1.48	12.464	5.5	22	18
Bulinus	Bulinus globosus	GBIF.org (22 May 2023) GBIF Occurrence Download https://doi.org/10.15468/dl.6esfpk	1	0	-4.99317	39.7275	39	2.932	3166.12	256	319	193	1655	384	45	24.385	25.939	26.86	5.6	5.495	1.4	5	22	28	0.621	0.528	0.723	9	1.23	11.182	7.166	22	19
Bulinus	Bulinus globosus	GBIF.org (22 May 2023) GBIF Occurrence Download https://doi.org/10.15468/dl.6esfpk	1	0	-5.24482	39.7886	37	1.267	286.687	257	32	195	1442	341	22	28.399	28.31	28.93	5.8	5.8191	1	5	22	28	0.624	0.63	0.627	14	1.4	1.23	7.166	35	2
Bulinus	Bulinus globosus	GBIF.org (22 May 2023) GBIF Occurrence Download https://doi.org/10.15468/dl.6esfpk	1	0	-5.29228	39.6883	46	2.932	135.655	257	32	195	1442	341	22	24.768	26.24	26.756	5.7	5.7	1.5	46	24	3	0.634	0.612	0.558	9	1.27	8.974	1.23
Bulinus	Bulinus globosus	GBIF.org (22 May 2023) GBIF Occurrence Download https://doi.org/10.15468/dl.6esfpk	1	0	-5.39133	39.7467	51	6.22	231.728	255	317	192	1615	387	32	24.594	26.75	27.17	5.7	5.5	1.248	5	22	28	0.613	0.558	0.635	9	1.23	8.974	7.166	35	23
Bulinus	Bulinus globosus	GBIF.org (22 May 2023) GBIF Occurrence Download https://doi.org/10.15468/dl.6esfpk	1	0	-5.34355	39.7488	34	5.243	33.8348	26	324	198	1699	439	27	26.984	28.195	28.384	5.7	5.7	1.5	45	21	33	0.678	0.645	0.599	9	1.33	1.23	5.686	22	9
Bulinus	Bulinus forskalii	GBIF.org (22 May 2023) GBIF Occurrence Download https://doi.org/10.15468/dl.6esfpk	1	0	-6.15796	39.263	38	5.939	14799.2	271	341	25	1669	385	56	28.52	28.733	29.624	5.5	5.8191	1	52	19	29	0.671	0.619	0.581	9	1.4	1.23	4.474	35	14
Bulinus	Bulinus globosus	GBIF.org (22 May 2023) GBIF Occurrence Download https://doi.org/10.15468/dl.6esfpk	1	0	-5.94151	39.384	49	8.383	787.347	273	343	28	1678	399	57	28.77	3.349	28.672	5.5	5.5	1.3	51	17	32	0.649	0.526	0.676	9	1.38	12.464	5.686	22	16
Bulinus	Bulinus globosus	GBIF.org (22 May 2023) GBIF Occurrence Download https://doi.org/10.15468/dl.6esfpk	1	0	-2.71762	32.897	1143	4.627	29.3667	229	33	15	964	156	6	26.327	25.995	25.37	6.1	7	0.9	57	17	25	0.32	0.468	0.264	1	1.4	1.23	5.686	22
Bulinus	Bulinus globosus	GBIF.org (22 May 2023) GBIF Occurrence Download https://doi.org/10.15468/dl.6esfpk	1	0	-5.29983	39.8325	22	3.345	4.8493	257	32	195	1442	341	22	3.54	3.717	31.5	6.1	7	1	45	21	34	0.577	0.581	0.586	9	1.31	1.23	6.389	18	8
Bulinus	Bulinus globosus	GBIF.org (22 May 2023) GBIF Occurrence Download https://doi.org/10.15468/dl.6esfpk	1	0	-5.3195	39.7858	35	1.862	59.8924	257	32	195	1442	341	22	28.84	28.977	28.928	5.8	7	1	48	23	3	0.593	0.588	0.64	9	1.45	1.23	6.389	18	16
Bulinus	Bulinus globosus	GBIF.org (22 May 2023) GBIF Occurrence Download https://doi.org/10.15468/dl.6esfpk	1	0	-2.42583	32.1245	1169	5.234	2833.36	222	283	155	1155	191	7	32.52	3.19	29.125	5.9	5.8191	0.9	54	17	29	0.528	0.598	0.597	1	1.43	8.25	5.686	14	15
Bulinus	Bulinus globosus	GBIF.org (22 May 2023) GBIF Occurrence Download https://doi.org/10.15468/dl.6esfpk	1	0	-6.16698	39.2785	24	3.82	15723.7	268	337	23	1456	349	38	28.564	28.828	29.159	5.4	5.7	1	53	19	29	0.685	0.588	0.713	9	1.34	1.23	8.25	31	18
Bulinus	Bulinus forskalii	GBIF.org (22 May 2023) GBIF Occurrence Download https://doi.org/10.15468/dl.6esfpk	1	0	-6.14242	39.2245	45	1.854	1432.98	271	341	25	1669	385	56	28.87	28.31	27.974	5.9						0.461	0.329	0.287	13	1.4	11.182	4.474	38	32
Bulinus	Bulinus forskalii	GBIF.org (22 May 2023) GBIF Occurrence Download https://doi.org/10.15468/dl.6esfpk	1	0	-5.19547	39.8138	22	8.78	237.9	257	32	195	1442	341	22	3.84	29.649	3.38	6	6	1	5	23	26	0.548	0.534	0.545	9	1.43	1.23	6.389	18	15
Bulinus	Bulinus globosus	GBIF.org (22 May 2023) GBIF Occurrence Download https://doi.org/10.15468/dl.6esfpk	1	0	-5.29837	39.6853	46	3.721	1247.35	257	32	195	1442	341	22	24.729	26.551	26.976	5.6	5.7	1.5	46	24	3	0.523	0.65	0.626	9	1.29	1.23	8.974	18	17
Bulinus	Bulinus globosus	GBIF.org (22 May 2023) GBIF Occurrence Download https://doi.org/10.15468/dl.6esfpk	1	0	-5.931	39.3	49	4.643	2177.99	273	343	28	1678	399	57	28.747	29.845	28.294	5.7	5.5	1.3	51	18	31	0.632	0.615	0.588	14	1.37	11.182	5.5	22	23
Bulinus	Bulinus globosus	GBIF.org (22 May 2023) GBIF Occurrence Download https://doi.org/10.15468/dl.6esfpk	1	0	-5.95565	39.2958	49	2.82	313.327	273	343	28	1678	399	57	27.383	29.6	28.469	5.5	5.5	1.3	52	18	31	0.689	0.649	0.672	14	1.39	11.182	5.686	22	19
Bulinus	Bulinus globosus	GBIF.org (22 May 2023) GBIF Occurrence Download https://doi.org/10.15468/dl.6esfpk	1	0	-6.8748	39.2553	26	9.438	149.974	257	315	186	1119	268	25	35.321	36.587	36.16	6.3						0.419	0.348	0.36	13	1.37	12.464	5.5	6	39
Bulinus	Bulinus globosus	GBIF.org (22 May 2023) GBIF Occurrence Download https://doi.org/10.15468/dl.6esfpk	1	0	-6.76683	39.2826	52	0.933	5777.83	271	341	25	1669	385	56	28.139	29.55	28.587	5.6	5.7	1.124	52	15	33	0.619	0.62	0.613	9	1.39	11.182	5.686	18	11
Bulinus	Bulinus forskalii	GBIF.org (22 May 2023) GBIF Occurrence Download https://doi.org/10.15468/dl.6esfpk	1	0	-5.19383	39.8188	22	3.35	532.333	257	32	195	1442	341	22	29.579	29.142	29.561	6	6	1	5	23	26	0.534	0.544	0.557	9	1.4	8.974	5.686	18	8
Bulinus	Bulinus globosus	GBIF.org (22 May 2023) GBIF Occurrence Download https://doi.org/10.15468/dl.6esfpk	1	0	-5.198	39.7467	51	5.47	232.923	255	317	192	1615	387	32	25.24	26.966	27.57	5.8	5.5	1.3	5	23	27	0.536	0.537	0.65	9	1.35	8.25	6.389	22	19
Bulinus	Bulinus globosus	GBIF.org (22 May 2023) GBIF Occurrence Download https://doi.org/10.15468/dl.6esfpk	1	0	-5.24673	39.8279	22	4.155	345.896	257	32	195	1442	341	22	29.892	3.36	3.71	6.2	6.2	1	41	21	38	0.611	0.69	0.647	14	1.35	8.974	7.166	18	9
Bulinus	Bulinus globosus	GBIF.org (22 May 2023) GBIF Occurrence Download https://doi.org/10.15468/dl.6esfpk	1	0	-2.49583	32.8482	1142	7.875	236.874	226	286	154	1146	19	1	24.693	24.799	23.983	6.3	6	1.9	53	18	28	0.444	0.555	0.619	11	1.38	13.88	6.389
Bulinus	Bulinus globosus	GBIF.org (22 May 2023) GBIF Occurrence Download https://doi.org/10.15468/dl.6esfpk	1	0	-5.97282	39.3162	58	5.5	85.4229	273	343	28	1678	399	57	29.529	3.756	28.74	5.7	5.5	1.248	52	17	31	0.55	0.526	0.614	9	1.44	12.464	5.5	22	19
Bulinus	Bulinus forskalii	GBIF.org (22 May 2023) GBIF Occurrence Download https://doi.org/10.15468/dl.6esfpk	1	0	-5.19483	39.8137	22	5.48	38.9635	257	32	195	1442	341	22	3.84	29.649	3.38	5.9	6	1	5	23	26	0.548	0.534	0.545	9	1.42	7.166	5.5	18	15
Bulinus	Bulinus forskalii	GBIF.org (22 May 2023) GBIF Occurrence Download https://doi.org/10.15468/dl.6esfpk	1	0	-5.2916	39.8146	16	4.719	873.371	257	32	195	1442	341	22	3.212	31.225	3.856	6.1	7	1.248	44	22	34	0.576	0.512	0.582	12	1.33	11.182	7.166	18	16
Bulinus	Bulinus globosus	GBIF.org (22 May 2023) GBIF Occurrence Download https://doi.org/10.15468/dl.6esfpk	1	0	-5.18678	39.8119	22	2.75	1177.86	257	32	195	1442	341	22	29.95	29.13	29.725	5.9	6	1.124	49	23	28	0.534	0.539	0.536	9	1.4	11.182	5.686	18	8
Bulinus	Bulinus globosus	GBIF.org (22 May 2023) GBIF Occurrence Download https://doi.org/10.15468/dl.6esfpk	1	0	-5.19762	39.8317	22	7.949	23.4425	257	32	195	1442	341	22	3.637	3.637	31.373	6	6	0.9	49	22	3	0.591	0.553	0.589	9	1.39	1.23	6.389	18	8
Bulinus	Bulinus forskalii	GBIF.org (22 May 2023) GBIF Occurrence Download https://doi.org/10.15468/dl.6esfpk	1	0	-5.29747	39.7723	35	7.224	167.642	257	32	195	1442	341	22	27.48	28.273	28.411	5.7	6	1.124	47	22	31	0.663	0.559	0.615	9	1.39	8.974	7.166	22	12
Bulinus	Bulinus globosus	GBIF.org (22 May 2023) GBIF Occurrence Download https://doi.org/10.15468/dl.6esfpk	1	0	-5.92887	39.2345	16	1.864	468.942	273	343	28	1678	399	57	27.452	29.76	29.322	5.8	5.5	1.4	51	17	32	0.585	0.524	0.583	9	1.38	12.464	5.5	18	9
Bulinus	Bulinus globosus	GBIF.org (22 May 2023) GBIF Occurrence Download https://doi.org/10.15468/dl.6esfpk	1	0	-5.29933	39.7717	35	7.94	1183.92	257	32	195	1442	341	22	27.48	28.273	28.411	5.9	6	1.124	47	22	31	0.632	0.548	0.6	9	1.44	11.182	6.389	22	12
Bulinus	Bulinus forskalii	GBIF.org (22 May 2023) GBIF Occurrence Download https://doi.org/10.15468/dl.6esfpk	1	0	-5.2817	39.829	22	2.627	139.812	257	32	195	1442	341	22	3.53	3.917	31.314	6.1	6	0.9	47	21	32	0.57	0.542	0.581	12	1.39	8.25	6.389	18	8
Bulinus	Bulinus globosus	GBIF.org (22 May 2023) GBIF Occurrence Download https://doi.org/10.15468/dl.6esfpk	1	0	-5.972	39.2997	58	3.353	1358.95	273	343	28	1678	399	57	27.733	29.187	27.288	5.7	5.495	1.124	5	19	31	0.669	0.611	0.655	14	1.4	12.464	5.5	22	23
Bulinus	Bulinus globosus	GBIF.org (22 May 2023) GBIF Occurrence Download https://doi.org/10.15468/dl.6esfpk	1	0	-2.62742	32.8624	114	0.927	426.445	226	292	15	141	172	8	26.345	25.481	24.788	5.9	7	1.124	57	2	23	0.36	0.51	0.358	1	1.34	12.464	6.389	18	12
Bulinus	Bulinus forskalii	GBIF.org (22 May 2023) GBIF Occurrence Download https://doi.org/10.15468/dl.6esfpk	1	0	-5.18352	39.8173	22	2.627	897.897	257	32	195	1442	341	22	29.95	29.13	29.725	6	6	1.124	49	23	28	0.557	0.513	0.545	9	1.42	1.23	5.5	18	8
Bulinus	Bulinus globosus	GBIF.org (22 May 2023) GBIF Occurrence Download https://doi.org/10.15468/dl.6esfpk	1	0	-5.3438	39.7543	3	1.314	672.181	26	324	198	1699	439	27	26.984	28.195	28.384	5.7	5.8191	1.3	47	2	33	0.68	0.61	0.614	9	1.37	1.23	6.389	22	9
Bulinus	Bulinus globosus	GBIF.org (22 May 2023) GBIF Occurrence Download https://doi.org/10.15468/dl.6esfpk	1	0	-2.66333	32.8314	1156	4.627	934.541	224	289	15	184	178	8	29.39	27.962	26.999	6.2	6.2	0.9	59	16	25	0.318	0.468	0.294	11	1.43	11.182	6.389	26
Bulinus	Bulinus globosus	GBIF.org (22 May 2023) GBIF Occurrence Download https://doi.org/10.15468/dl.6esfpk	1	0	-2.68217	32.8285	1155	2.75	77.5631	226	296	149	17	162	6	33.17	3.178	28.756	6	7	0.812	58	16	25	0.474	0.539	0.585	1	1.37	1.23	5.5
Bulinus	Bulinus globosus	GBIF.org (22 May 2023) GBIF Occurrence Download https://doi.org/10.15468/dl.6esfpk	1	0	-2.41185	32.9327	1137	1.312	341.634	226	286	153	111	18	9	27.398	26.38	26.33	6.1	6	1.624	5	2	3	0.294	0.523	0.475	11	1.39	11.182	6.389	18
Bulinus	Bulinus globosus	GBIF.org (22 May 2023) GBIF Occurrence Download https://doi.org/10.15468/dl.6esfpk	1	0	-2.38448	33.9967	116	3.75	197.477	226	289	153	143	172	7	3.536	28.757	28.121	6.7	6.3191	0.9	51	18	3	0.255	0.411	0.428	1	1.4	1.23	3.953	14	12
Bulinus	Bulinus globosus	GBIF.org (22 May 2023) GBIF Occurrence Download https://doi.org/10.15468/dl.6esfpk	1	0	-5.96335	39.2859	62	5.849	234.959	273	343	28	1678	399	57	28.243	28.293	28.416	5.6	5.495	1.248	52	2	29	0.646	0.69	0.585	14	1.35	11.182	6.389	22	16
Bulinus	Bulinus forskalii	GBIF.org (22 May 2023) GBIF Occurrence Download https://doi.org/10.15468/dl.6esfpk	1	0	-5.31333	39.7737	35	1.854	141.371	257	32	195	1442	341	22	27.144	28.652	27.98	5.9	6	1.124	48	22	3	0.599	0.52	0.57	14	1.41	11.182	6.389	22	1
Bulinus	Bulinus globosus	GBIF.org (22 May 2023) GBIF Occurrence Download https://doi.org/10.15468/dl.6esfpk	1	0	-5.2517	39.8358	7	1.314	21.8529	258	32	196	1216	252	19	3.46	3.544	31.117	6	6	1.124	44	22	34	0.631	0.58	0.624	12	1.28	11.182	7.166	18	16
Bulinus	Bulinus globosus	GBIF.org (22 May 2023) GBIF Occurrence Download https://doi.org/10.15468/dl.6esfpk	1	0	-5.97365	39.3145	58	1.315	69.3139	273	343	28	1678	399	57	29.529	3.756	28.74	5.6	5.5	1.248	52	17	31	0.653	0.577	0.631	9	1.37	12.464	4.474	22	23
Bulinus	Bulinus forskalii	GBIF.org (22 May 2023) GBIF Occurrence Download https://doi.org/10.15468/dl.6esfpk	1	0	-5.3585	39.7918	5	6.558	1597.88	26	324	198	1699	439	27	29.386	3.371	3.44	6.1	6	1.124	46	22	31	0.644	0.68	0.618	9	1.32	8.974	7.166	18	17
Bulinus	Bulinus globosus	GBIF.org (22 May 2023) GBIF Occurrence Download https://doi.org/10.15468/dl.6esfpk	1	0	-5.15597	39.7769	29	6.543	2662.37	255	317	192	1615	387	32	25.434	26.858	27.752	5.7	5.6	1.124	52	19	29	0.612	0.648	0.724	9	1.37	8.974	5.686	22	12
Bulinus	Bulinus globosus	GBIF.org (22 May 2023) GBIF Occurrence Download https://doi.org/10.15468/dl.6esfpk	1	0	-2.42583	32.1238	1169	3.822	2719.84	222	283	155	1155	191	7	32.52	3.19	29.125	5.9	5.8191	0.9	54	17	29	0.528	0.598	0.597	1	1.48	8.25	6.389	14	15
Bulinus	Bulinus globosus	GBIF.org (22 May 2023) GBIF Occurrence Download https://doi.org/10.15468/dl.6esfpk	1	0	-6.15723	39.2157	45	2.83	15911.5	271	341	25	1669	385	56	28.92	28.851	29.59	6.7						0.223	0.231	0.245	13	1.4	12.464	4.474	42
Bulinus	Bulinus globosus	GBIF.org (22 May 2023) GBIF Occurrence Download https://doi.org/10.15468/dl.6esfpk	1	0	-5.2818	39.7683	27	4.155	874.875	257	32	195	1442	341	22	27.282	28.22	27.612	6	5.8191	1.124	46	24	31	0.686	0.66	0.634	9	1.39	1.23	5.5	22	16
Bulinus	Bulinus globosus	GBIF.org (22 May 2023) GBIF Occurrence Download https://doi.org/10.15468/dl.6esfpk	1	0	-5.41367	39.6775	39	3.345	126.437	26	324	198	1699	439	27	27.512	28.18	28.835	5.8	5.8191	1.124	46	23	31	0.621	0.692	0.646	9	1.41	1.23	7.166	22	12
Bulinus	Bulinus globosus	GBIF.org (22 May 2023) GBIF Occurrence Download https://doi.org/10.15468/dl.6esfpk	1	0	-5.92213	39.2394	16	4.158	1322.23	273	343	28	1678	399	57	27.841	3.19	29.444	5.7	5.5	1.4	5	17	33	0.564	0.55	0.478	9	1.37	11.182	4.474	18	9
Bulinus	Bulinus africanus	GBIF.org (22 May 2023) GBIF Occurrence Download https://doi.org/10.15468/dl.6esfpk	1	0	-6.88188	39.1786	6	3.357	16.4973	257	315	186	1119	268	25	32.971	34.231	33.322	5.9	7	0.812	63	13	24	0.447	0.419	0.398	13	1.42	1.23	3.953	46	33
Bulinus	Bulinus truncatus	GBIF.org (22 May 2023) GBIF Occurrence Download https://doi.org/10.15468/dl.6esfpk	1	0	-0.1788	29.8726	914	3.75	1851.54	23	31	162	915	127	3	24.583	24.488	24.955	5.6						0.166	0.16	0.55	17	1.17	11.182	8.974
Bulinus	Bulinus truncatus	Tumwebaze, I., Clewing, C., Chibwana, F. D., Kipyegon, J. K., & Albrecht, C. (2022). Evolution and Biogeography of Freshwater Snails of the Genus Bulinus (Gastropoda) in Afromontane Extreme Environments. Frontiers in Environmental Science, 10, 902900.	1	0	-0.23731	32.3733	114		24185.5	216	276	154	229	319	89	22.788	23.227	23.73							-0.9	0.44	0.5	17
Bulinus	Bulinus truncatus	Tumwebaze, I., Clewing, C., Chibwana, F. D., Kipyegon, J. K., & Albrecht, C. (2022). Evolution and Biogeography of Freshwater Snails of the Genus Bulinus (Gastropoda) in Afromontane Extreme Environments. Frontiers in Environmental Science, 10, 902900.	1	0	0.1377	33.614	1137		5671.71	222	293	157	133	21	47	24.491	24.511	24.46							0.126	0.89	0.12	17
Bulinus	Bulinus truncatus	Tumwebaze, I., Clewing, C., Chibwana, F. D., Kipyegon, J. K., & Albrecht, C. (2022). Evolution and Biogeography of Freshwater Snails of the Genus Bulinus (Gastropoda) in Afromontane Extreme Environments. Frontiers in Environmental Science, 10, 902900.	1	0	2.12852	32.3292	144		325.115	232	321	163	1262	166	27	28.298	27.69	27.197		6.2	1.624	36	26	38	0.624	0.581	0.549	9				25	11
Bulinus	Bulinus truncatus	Tumwebaze, I., Clewing, C., Chibwana, F. D., Kipyegon, J. K., & Albrecht, C. (2022). Evolution and Biogeography of Freshwater Snails of the Genus Bulinus (Gastropoda) in Afromontane Extreme Environments. Frontiers in Environmental Science, 10, 902900.	1	0	1.69249	32.9664	147		624.565	232	316	165	1168	153	31	29.547	28.683	28.93	6.1						0.428	0.49	0.521	9	1.13	13.88	11.182	25	13
Bulinus	Bulinus truncatus	Tumwebaze, I., Clewing, C., Chibwana, F. D., Kipyegon, J. K., & Albrecht, C. (2022). Evolution and Biogeography of Freshwater Snails of the Genus Bulinus (Gastropoda) in Afromontane Extreme Environments. Frontiers in Environmental Science, 10, 902900.	1	0	-2.33772	31.7517	1139	4.629	117.558	219	282	156	115	22	3	26.315	26.66	25.86	5.9						0.573	0.651	0.622	11	1.35	1.23	5.686	18	1
Bulinus	Bulinus truncatus	Tumwebaze, I., Clewing, C., Chibwana, F. D., Kipyegon, J. K., & Albrecht, C. (2022). Evolution and Biogeography of Freshwater Snails of the Genus Bulinus (Gastropoda) in Afromontane Extreme Environments. Frontiers in Environmental Science, 10, 902900.	1	0	-2.585	32.8854	116	8.497	252.945	226	292	15	141	172	8	26.432	25.825	24.997	6	7	1.124	55	19	26	0.31	0.392	0.36	11	1.33	11.182	6.389	18
Bulinus	Bulinus truncatus	Tumwebaze, I., Clewing, C., Chibwana, F. D., Kipyegon, J. K., & Albrecht, C. (2022). Evolution and Biogeography of Freshwater Snails of the Genus Bulinus (Gastropoda) in Afromontane Extreme Environments. Frontiers in Environmental Science, 10, 902900.	1	0	-2.58434	34.8833	1639	2.75	11573.4	196	266	122	811	135	9	38.246	33.769	3.32	7.6	7.6	1.248	25	3	45	0.294	0.422	0.529	1	1.18	28.964	8.974	14	7
Bulinus	Bulinus truncatus	Tumwebaze, I., Clewing, C., Chibwana, F. D., Kipyegon, J. K., & Albrecht, C. (2022). Evolution and Biogeography of Freshwater Snails of the Genus Bulinus (Gastropoda) in Afromontane Extreme Environments. Frontiers in Environmental Science, 10, 902900.	1	0	0.948867	34.2491	1189	3.34	519.476	222	37	153	1328	182	4	3.755	3.249	29.87	6.1	6.2	1.748	35	25	4	0.639	0.691	0.672	14	1.28	12.464	8.25	21	2
Bulinus	Bulinus globosus	Tumwebaze, I., Clewing, C., Chibwana, F. D., Kipyegon, J. K., & Albrecht, C. (2022). Evolution and Biogeography of Freshwater Snails of the Genus Bulinus (Gastropoda) in Afromontane Extreme Environments. Frontiers in Environmental Science, 10, 902900.	1	0	1.33813	34.3795	1889	59.995	444.371	26	291	137	1386	191	33	27.766	27.496	26.26	5.6	5.6	2.5	34	24	42	0.748	0.779	0.741	14	1.12	15.445	17.174	21	11
Bulinus	Bulinus globosus	Tumwebaze, I., Clewing, C., Chibwana, F. D., Kipyegon, J. K., & Albrecht, C. (2022). Evolution and Biogeography of Freshwater Snails of the Genus Bulinus (Gastropoda) in Afromontane Extreme Environments. Frontiers in Environmental Science, 10, 902900.	1	0	1.12857	34.2189	1344	3.929	525.899	212	297	145	1437	22	4	3.56	28.911	28.911	5.8	7	1.624	35	22	43	0.682	0.71	0.685	14	1.19	15.445	1.23	17	1
Bulinus	Bulinus globosus	Tumwebaze, I., Clewing, C., Chibwana, F. D., Kipyegon, J. K., & Albrecht, C. (2022). Evolution and Biogeography of Freshwater Snails of the Genus Bulinus (Gastropoda) in Afromontane Extreme Environments. Frontiers in Environmental Science, 10, 902900.	1	0	1.18595	34.3229	1199	2.93	31.6383	226	312	158	1243	178	3	29.714	28.374	28.289	5.8	5.8191	1.9	33	24	43	0.69	0.736	0.76	14	1.17	13.88	11.182	18	13
Bulinus	Bulinus globosus	Tumwebaze, I., Clewing, C., Chibwana, F. D., Kipyegon, J. K., & Albrecht, C. (2022). Evolution and Biogeography of Freshwater Snails of the Genus Bulinus (Gastropoda) in Afromontane Extreme Environments. Frontiers in Environmental Science, 10, 902900.	1	0	0.773	3.29921	1528	12.957	8141.75	2	274	132	1391	184	48	26.469	26.4	26.573	5.4	5.495	2.6	33	25	42	0.665	0.664	0.71	8	1.13	13.88	15.445	14	8
Bulinus	Bulinus globosus	Tumwebaze, I., Clewing, C., Chibwana, F. D., Kipyegon, J. K., & Albrecht, C. (2022). Evolution and Biogeography of Freshwater Snails of the Genus Bulinus (Gastropoda) in Afromontane Extreme Environments. Frontiers in Environmental Science, 10, 902900.	1	0	0.77	3.29919	1528	12.957	8145.65	2	274	132	1391	184	48	26.469	26.4	26.573	5.4	5.495	2.6	33	25	42	0.665	0.664	0.71	8	1.13	13.88	15.445	14	8
Bulinus	Bulinus globosus	Tumwebaze, I., Clewing, C., Chibwana, F. D., Kipyegon, J. K., & Albrecht, C. (2022). Evolution and Biogeography of Freshwater Snails of the Genus Bulinus (Gastropoda) in Afromontane Extreme Environments. Frontiers in Environmental Science, 10, 902900.	1	0	3.47317	31.9227	636		1133.88	26	366	184	1156	162	9	39.324	34.385	32.955	6.4	6.495	1.248	38	25	37	0.475	0.59	0.624	14	1.31	17.174	5.5	22	11
Bulinus	Bulinus globosus	Tumwebaze, I., Clewing, C., Chibwana, F. D., Kipyegon, J. K., & Albrecht, C. (2022). Evolution and Biogeography of Freshwater Snails of the Genus Bulinus (Gastropoda) in Afromontane Extreme Environments. Frontiers in Environmental Science, 10, 902900.	1	0	-5.1429	38.6144	992	3.833	5581.42	223	34	152	1446	277	54	24.815	26.139	25.391	5.2	5.3191	1.8	34	21	45	0.67	0.645	0.657	9	1.12	11.182	11.182	18	13
Bulinus	Bulinus globosus	Tumwebaze, I., Clewing, C., Chibwana, F. D., Kipyegon, J. K., & Albrecht, C. (2022). Evolution and Biogeography of Freshwater Snails of the Genus Bulinus (Gastropoda) in Afromontane Extreme Environments. Frontiers in Environmental Science, 10, 902900.	1	0	-7.77142	35.7559	1654	7.379	1552.53	191	276	111	691	149		31.176	31.1	29.868	6.5	5.995	0.812	63	13	24	0.378	0.389	0.453	1	1.37	8.974	5.686	39	8
Bulinus	Bulinus globosus	Tumwebaze, I., Clewing, C., Chibwana, F. D., Kipyegon, J. K., & Albrecht, C. (2022). Evolution and Biogeography of Freshwater Snails of the Genus Bulinus (Gastropoda) in Afromontane Extreme Environments. Frontiers in Environmental Science, 10, 902900.	1	0	-5.31567	39.7532	35	4.64	1614.74	257	32	195	1442	341	22	26.131	27.934	27.153	5.7	5.7	1.248	48	19	33	0.66	0.644	0.648	9	1.33	11.182	5.686	22	16
Bulinus	Bulinus globosus	Tumwebaze, I., Clewing, C., Chibwana, F. D., Kipyegon, J. K., & Albrecht, C. (2022). Evolution and Biogeography of Freshwater Snails of the Genus Bulinus (Gastropoda) in Afromontane Extreme Environments. Frontiers in Environmental Science, 10, 902900.	1	0	-5.35385	39.7142	34	9.376	26.9294	26	324	198	1699	439	27	25.999	26.912	27.755	5.6	5.7	1.3	45	25	3	0.625	0.554	0.624	9	1.32	7.166	6.389	22	16
Bulinus	Bulinus globosus	Tumwebaze, I., Clewing, C., Chibwana, F. D., Kipyegon, J. K., & Albrecht, C. (2022). Evolution and Biogeography of Freshwater Snails of the Genus Bulinus (Gastropoda) in Afromontane Extreme Environments. Frontiers in Environmental Science, 10, 902900.	1	0	-3.95833	39.5375	18	0.93	1887.65	255	321	195	1123	232	2	29.28	31.477	32.371	6	6	1	5	18	32	0.578	0.536	0.57	12	1.43	8.974	3.953	3	24
Bulinus	Bulinus forskalii	Tumwebaze, I., Clewing, C., Chibwana, F. D., Kipyegon, J. K., & Albrecht, C. (2022). Evolution and Biogeography of Freshwater Snails of the Genus Bulinus (Gastropoda) in Afromontane Extreme Environments. Frontiers in Environmental Science, 10, 902900.	1	0	1.4332	3.89388	63	2.74	336.483	243	321	18	145	151	24	28.975	27.885	27.889	6	6.495	1.3	32	34	34	0.434	0.45	0.432	1	1.33	12.464	5.686
Biomphalaria		Tumwebaze et al. (2022)	0	1	0.41484	3.28823	1137	18.455	642.665	213	287	146	121	158	45	3.297	28.732	29.283	5.6	5.995	2.3	35	29	36	0.74	0.731	0.728	14	1.2	15.445	11.182	22	15
Biomphalaria		Tabo, Z., Neubauer, T. A., Tumwebaze, I., Stelbrink, B., Breuer, L., Hammoud, C., & Albrecht, C. (2022). Factors Controlling the Distribution of Intermediate Host Snails of Schistosoma in Crater Lakes in Uganda: A Machine Learning Approach. Frontiers in Environmental Science, 10, 871735.	0	1	0.423	3.23221	1151	5.624	3391.16	213	287	146	121	158	45	33.73	3.277	3.534	5.7	6	1.9	35	3	35	0.555	0.637	0.621	14	1.25	15.445	1.23	21	9
Biomphalaria		Tabo, Z., Neubauer, T. A., Tumwebaze, I., Stelbrink, B., Breuer, L., Hammoud, C., & Albrecht, C. (2022). Factors Controlling the Distribution of Intermediate Host Snails of Schistosoma in Crater Lakes in Uganda: A Machine Learning Approach. Frontiers in Environmental Science, 10, 871735.	0	1	0.4541	3.27586	1248	8.239	1549.93	213	287	146	121	158	45	28.936	27.732	28.21	5.4	5.5	2.995	3	27	43	0.72	0.718	0.733	9	1.12	11.182	12.464	26	16
Biomphalaria		Tabo, Z., Neubauer, T. A., Tumwebaze, I., Stelbrink, B., Breuer, L., Hammoud, C., & Albrecht, C. (2022). Factors Controlling the Distribution of Intermediate Host Snails of Schistosoma in Crater Lakes in Uganda: A Machine Learning Approach. Frontiers in Environmental Science, 10, 871735.	0	1	0.43285	3.29179	1275	3.818	2471.69	213	287	146	121	158	45	29.54	27.692	28.699	5.5	5.7	2.248	31	25	44	0.685	0.753	0.711	2	1.2	13.88	11.182	14	8
Biomphalaria		Tabo, Z., Neubauer, T. A., Tumwebaze, I., Stelbrink, B., Breuer, L., Hammoud, C., & Albrecht, C. (2022). Factors Controlling the Distribution of Intermediate Host Snails of Schistosoma in Crater Lakes in Uganda: A Machine Learning Approach. Frontiers in Environmental Science, 10, 871735.	0	1	0.39731	3.27346	1137		1596.19	213	287	146	121	158	45	31.596	29.944	3.291	5.9	5.8191	2.248	36	27	38	0.586	0.657	0.684	9	1.13	13.88	8.974	22	8
Biomphalaria		Tabo, Z., Neubauer, T. A., Tumwebaze, I., Stelbrink, B., Breuer, L., Hammoud, C., & Albrecht, C. (2022). Factors Controlling the Distribution of Intermediate Host Snails of Schistosoma in Crater Lakes in Uganda: A Machine Learning Approach. Frontiers in Environmental Science, 10, 871735.	0	1	0.4699	3.23669	1151	2.78	2556.9	213	287	146	121	158	45	32.551	3.8	3.492	5.9	6	2	35	3	35	0.621	0.714	0.71	14	1.22	15.445	1.23	14	9
Biomphalaria		Tabo, Z., Neubauer, T. A., Tumwebaze, I., Stelbrink, B., Breuer, L., Hammoud, C., & Albrecht, C. (2022). Factors Controlling the Distribution of Intermediate Host Snails of Schistosoma in Crater Lakes in Uganda: A Machine Learning Approach. Frontiers in Environmental Science, 10, 871735.	0	1	0.44722	3.28123	1248	0.927	2149.86	213	287	146	121	158	45	29.11	27.714	28.359	5.6	5.6	2.5	3	28	43	0.676	0.678	0.698	9	1.13	11.182	12.464	26	16
Biomphalaria		Tabo, Z., Neubauer, T. A., Tumwebaze, I., Stelbrink, B., Breuer, L., Hammoud, C., & Albrecht, C. (2022). Factors Controlling the Distribution of Intermediate Host Snails of Schistosoma in Crater Lakes in Uganda: A Machine Learning Approach. Frontiers in Environmental Science, 10, 871735.	0	1	0.48692	3.27989	1369	4.628	89.4484	213	287	146	121	158	45	28.443	27.21	27.231	5.5	5.495	2.6	31	25	44	0.72	0.721	0.722	14	1.14	17.174	12.464	18	12
Biomphalaria		Tabo, Z., Neubauer, T. A., Tumwebaze, I., Stelbrink, B., Breuer, L., Hammoud, C., & Albrecht, C. (2022). Factors Controlling the Distribution of Intermediate Host Snails of Schistosoma in Crater Lakes in Uganda: A Machine Learning Approach. Frontiers in Environmental Science, 10, 871735.	0	1	0.44144	3.25545	1248	0.927	692.731	213	287	146	121	158	45	3.73	28.777	28.998	5.5	5.7	2.495	34	29	37	0.64	0.681	0.77	8	1.19	13.88	11.182	22	9
Biomphalaria		Tabo, Z., Neubauer, T. A., Tumwebaze, I., Stelbrink, B., Breuer, L., Hammoud, C., & Albrecht, C. (2022). Factors Controlling the Distribution of Intermediate Host Snails of Schistosoma in Crater Lakes in Uganda: A Machine Learning Approach. Frontiers in Environmental Science, 10, 871735.	0	1	0.4232	3.28884	1248	8.731	1394.26	213	287	146	121	158	45	29.699	28.18	28.886	5.4	5.7	2.3	33	28	4	0.692	0.744	0.731	8	1.23	12.464	11.182	22	8
Biomphalaria		Tabo, Z., Neubauer, T. A., Tumwebaze, I., Stelbrink, B., Breuer, L., Hammoud, C., & Albrecht, C. (2022). Factors Controlling the Distribution of Intermediate Host Snails of Schistosoma in Crater Lakes in Uganda: A Machine Learning Approach. Frontiers in Environmental Science, 10, 871735.	0	1	0.45746	3.2733	1248	1.311	1444.79	213	287	146	121	158	45	29.68	27.987	28.31	5.6	5.6	2.6	31	29	4	0.683	0.691	0.686	9	1.14	13.88	13.88	18	16
Biomphalaria		Tabo, Z., Neubauer, T. A., Tumwebaze, I., Stelbrink, B., Breuer, L., Hammoud, C., & Albrecht, C. (2022). Factors Controlling the Distribution of Intermediate Host Snails of Schistosoma in Crater Lakes in Uganda: A Machine Learning Approach. Frontiers in Environmental Science, 10, 871735.	0	1	0.48757	3.25972	1369	1.311	994.885	213	287	146	121	158	45	28.778	27.419	27.493	5.5	5.5	2.748	32	26	42	0.653	0.598	0.639	2	1.19	13.88	1.23	18	9
Biomphalaria		Tabo, Z., Neubauer, T. A., Tumwebaze, I., Stelbrink, B., Breuer, L., Hammoud, C., & Albrecht, C. (2022). Factors Controlling the Distribution of Intermediate Host Snails of Schistosoma in Crater Lakes in Uganda: A Machine Learning Approach. Frontiers in Environmental Science, 10, 871735.	0	1	0.44525	3.2694	1248	11.3	82.4533	213	287	146	121	158	45	29.257	27.945	28.359	5.5	5.6	2.495	31	29	39	0.679	0.69	0.684	8	1.18	12.464	12.464	26	12
Biomphalaria		Tabo, Z., Neubauer, T. A., Tumwebaze, I., Stelbrink, B., Breuer, L., Hammoud, C., & Albrecht, C. (2022). Factors Controlling the Distribution of Intermediate Host Snails of Schistosoma in Crater Lakes in Uganda: A Machine Learning Approach. Frontiers in Environmental Science, 10, 871735.	0	1	0.4285	3.24747	131	4.982	128.873	213	287	146	121	158	45	31.738	29.136	29.498	5.6	5.8191	2.748	35	27	37	0.61	0.697	0.78	14	1.22	17.174	11.182	14	8
Biomphalaria		Tabo, Z., Neubauer, T. A., Tumwebaze, I., Stelbrink, B., Breuer, L., Hammoud, C., & Albrecht, C. (2022). Factors Controlling the Distribution of Intermediate Host Snails of Schistosoma in Crater Lakes in Uganda: A Machine Learning Approach. Frontiers in Environmental Science, 10, 871735.	0	1	0.5172	3.3324	1483	8.289	3813.74	194	268	127	1453	21	53	26.65	26.411	27.23	5.3	5.495	2.8	32	24	45	0.72	0.771	0.774	8	1.17	15.445	13.88	18	12
Biomphalaria		Tabo, Z., Neubauer, T. A., Tumwebaze, I., Stelbrink, B., Breuer, L., Hammoud, C., & Albrecht, C. (2022). Factors Controlling the Distribution of Intermediate Host Snails of Schistosoma in Crater Lakes in Uganda: A Machine Learning Approach. Frontiers in Environmental Science, 10, 871735.	0	1	0.47775	3.26165	1369	1.854	52.9863	213	287	146	121	158	45	29.48	27.68	27.68	5.5	5.5	2.6	31	27	42	0.63	0.654	0.72	9	1.2	19.86	12.464	18	9
Biomphalaria		Tabo, Z., Neubauer, T. A., Tumwebaze, I., Stelbrink, B., Breuer, L., Hammoud, C., & Albrecht, C. (2022). Factors Controlling the Distribution of Intermediate Host Snails of Schistosoma in Crater Lakes in Uganda: A Machine Learning Approach. Frontiers in Environmental Science, 10, 871735.	0	1	0.511	3.32792	1483	2.93	46.9289	194	268	127	1453	21	53	27.173	26.635	26.94	5.4	5.5	2.995	31	23	47	0.666	0.744	0.7	8	1.2	15.445	12.464	26	16
Biomphalaria		Tabo, Z., Neubauer, T. A., Tumwebaze, I., Stelbrink, B., Breuer, L., Hammoud, C., & Albrecht, C. (2022). Factors Controlling the Distribution of Intermediate Host Snails of Schistosoma in Crater Lakes in Uganda: A Machine Learning Approach. Frontiers in Environmental Science, 10, 871735.	0	1	0.49914	3.28737	1369	18.148	1712.96	213	287	146	121	158	45	27.867	26.792	27.46	5.5	5.495	2.6	33	24	44	0.712	0.742	0.736	14	1.18	17.174	13.88	18	16
Biomphalaria		Tabo, Z., Neubauer, T. A., Tumwebaze, I., Stelbrink, B., Breuer, L., Hammoud, C., & Albrecht, C. (2022). Factors Controlling the Distribution of Intermediate Host Snails of Schistosoma in Crater Lakes in Uganda: A Machine Learning Approach. Frontiers in Environmental Science, 10, 871735.	0	1	0.4489	3.24233	131	4.627	2126.21	213	287	146	121	158	45	31.222	29.351	28.753	5.5	5.7	2.748	33	29	38	0.585	0.664	0.7	14	1.18	13.88	11.182	22	8
Biomphalaria		Tabo, Z., Neubauer, T. A., Tumwebaze, I., Stelbrink, B., Breuer, L., Hammoud, C., & Albrecht, C. (2022). Factors Controlling the Distribution of Intermediate Host Snails of Schistosoma in Crater Lakes in Uganda: A Machine Learning Approach. Frontiers in Environmental Science, 10, 871735.	0	1	0.42498	3.23139	131	2.78	266.774	213	287	146	121	158	45	32.38	29.89	29.618	5.8	5.8191	2.8	34	29	37	0.584	0.689	0.691	14	1.19	15.445	11.182	21	9
Biomphalaria		Tabo, Z., Neubauer, T. A., Tumwebaze, I., Stelbrink, B., Breuer, L., Hammoud, C., & Albrecht, C. (2022). Factors Controlling the Distribution of Intermediate Host Snails of Schistosoma in Crater Lakes in Uganda: A Machine Learning Approach. Frontiers in Environmental Science, 10, 871735.	0	1	0.43513	3.22865	131	1.993	3254.53	213	287	146	121	158	45	31.434	29.55	28.822	5.7	5.6	3.3	32	29	4	0.619	0.694	0.694	8	1.19	15.445	1.23	18	9
Biomphalaria		Tabo, Z., Neubauer, T. A., Tumwebaze, I., Stelbrink, B., Breuer, L., Hammoud, C., & Albrecht, C. (2022). Factors Controlling the Distribution of Intermediate Host Snails of Schistosoma in Crater Lakes in Uganda: A Machine Learning Approach. Frontiers in Environmental Science, 10, 871735.	0	1	0.5733	3.28825	1444	12.895	1963.58	194	268	127	1453	21	53	27.398	26.775	27.253	5.5	5.495	2.5	32	22	46	0.724	0.761	0.727	14	1.14	15.445	13.88	18	16
Biomphalaria		Tabo, Z., Neubauer, T. A., Tumwebaze, I., Stelbrink, B., Breuer, L., Hammoud, C., & Albrecht, C. (2022). Factors Controlling the Distribution of Intermediate Host Snails of Schistosoma in Crater Lakes in Uganda: A Machine Learning Approach. Frontiers in Environmental Science, 10, 871735.	0	1	0.4819	3.28773	1369	1.311	1887.19	213	287	146	121	158	45	27.636	26.486	26.596	5.4	5.495	2.6	31	25	44	0.629	0.76	0.715	2	1.16	19.86	11.182	26	12
Biomphalaria		Tabo, Z., Neubauer, T. A., Tumwebaze, I., Stelbrink, B., Breuer, L., Hammoud, C., & Albrecht, C. (2022). Factors Controlling the Distribution of Intermediate Host Snails of Schistosoma in Crater Lakes in Uganda: A Machine Learning Approach. Frontiers in Environmental Science, 10, 871735.	0	1	0.576	3.32533	1483	3.75	3823.29	194	268	127	1453	21	53	27.685	26.96	27.592	5.3	5.5	2.995	31	23	47	0.662	0.72	0.721	8	1.13	12.464	13.88	26	15
Biomphalaria		Tabo, Z., Neubauer, T. A., Tumwebaze, I., Stelbrink, B., Breuer, L., Hammoud, C., & Albrecht, C. (2022). Factors Controlling the Distribution of Intermediate Host Snails of Schistosoma in Crater Lakes in Uganda: A Machine Learning Approach. Frontiers in Environmental Science, 10, 871735.	0	1	0.47481	3.27925	1369	3.34	1494.16	213	287	146	121	158	45	28.625	27.231	27.166	5.3	5.5	2.748	31	26	43	0.691	0.765	0.795	2	1.16	17.174	12.464	18	16
Biomphalaria		Tabo, Z., Neubauer, T. A., Tumwebaze, I., Stelbrink, B., Breuer, L., Hammoud, C., & Albrecht, C. (2022). Factors Controlling the Distribution of Intermediate Host Snails of Schistosoma in Crater Lakes in Uganda: A Machine Learning Approach. Frontiers in Environmental Science, 10, 871735.	0	1	0.41567	3.2754	1137	4.141	383.658	213	287	146	121	158	45	31.265	29.36	29.592	5.7	5.7	2.248	34	29	37	0.654	0.721	0.7	14	1.18	15.445	12.464	22	8
Biomphalaria		Tabo, Z., Neubauer, T. A., Tumwebaze, I., Stelbrink, B., Breuer, L., Hammoud, C., & Albrecht, C. (2022). Factors Controlling the Distribution of Intermediate Host Snails of Schistosoma in Crater Lakes in Uganda: A Machine Learning Approach. Frontiers in Environmental Science, 10, 871735.	0	1	0.43922	3.26577	1248	7.875	471.248	213	287	146	121	158	45	3.131	28.362	28.839	5.3	5.6	2.3	33	28	38	0.662	0.698	0.717	9	1.14	1.23	12.464	22	1
Biomphalaria		Tabo, Z., Neubauer, T. A., Tumwebaze, I., Stelbrink, B., Breuer, L., Hammoud, C., & Albrecht, C. (2022). Factors Controlling the Distribution of Intermediate Host Snails of Schistosoma in Crater Lakes in Uganda: A Machine Learning Approach. Frontiers in Environmental Science, 10, 871735.	0	1	0.41834	3.26326	1248	22.27	42.5356	213	287	146	121	158	45	31.527	29.63	29.536	5.8	5.7	2.248	35	29	36	0.645	0.693	0.654	8	1.19	13.88	1.23	22	8
Biomphalaria		Tabo, Z., Neubauer, T. A., Tumwebaze, I., Stelbrink, B., Breuer, L., Hammoud, C., & Albrecht, C. (2022). Factors Controlling the Distribution of Intermediate Host Snails of Schistosoma in Crater Lakes in Uganda: A Machine Learning Approach. Frontiers in Environmental Science, 10, 871735.	0	1	0.7151	3.31344	1528	4.982	718.783	2	274	132	1391	184	48	26.948	26.739	26.696	5.4	5.495	2.5	33	26	41	0.78	0.753	0.767	14	1.19	15.445	11.182	18	1
Biomphalaria		Tabo, Z., Neubauer, T. A., Tumwebaze, I., Stelbrink, B., Breuer, L., Hammoud, C., & Albrecht, C. (2022). Factors Controlling the Distribution of Intermediate Host Snails of Schistosoma in Crater Lakes in Uganda: A Machine Learning Approach. Frontiers in Environmental Science, 10, 871735.	0	1	0.727	3.31633	1528	2.73	672.785	2	274	132	1391	184	48	26.948	26.739	26.696	5.4	5.495	2.5	33	26	41	0.75	0.755	0.765	14	1.16	15.445	12.464	18	1
Biomphalaria		Tabo, Z., Neubauer, T. A., Tumwebaze, I., Stelbrink, B., Breuer, L., Hammoud, C., & Albrecht, C. (2022). Factors Controlling the Distribution of Intermediate Host Snails of Schistosoma in Crater Lakes in Uganda: A Machine Learning Approach. Frontiers in Environmental Science, 10, 871735.	0	1	0.69328	3.24449	157	2.78	783.724	2	274	132	1391	184	48	25.475	25.685	25.751	5.6	5.495	2.5	32	25	42	0.637	0.634	0.644	8	1.7	15.445	15.445	18	13
Biomphalaria		Tabo, Z., Neubauer, T. A., Tumwebaze, I., Stelbrink, B., Breuer, L., Hammoud, C., & Albrecht, C. (2022). Factors Controlling the Distribution of Intermediate Host Snails of Schistosoma in Crater Lakes in Uganda: A Machine Learning Approach. Frontiers in Environmental Science, 10, 871735.	0	1	0.6898	3.23447	157	2.93	742.857	2	274	132	1391	184	48	25.675	25.43	25.554	5.4	5.495	2.6	32	24	43	0.699	0.675	0.712	14	1.16	15.445	13.88	18	11
Biomphalaria		Tabo, Z., Neubauer, T. A., Tumwebaze, I., Stelbrink, B., Breuer, L., Hammoud, C., & Albrecht, C. (2022). Factors Controlling the Distribution of Intermediate Host Snails of Schistosoma in Crater Lakes in Uganda: A Machine Learning Approach. Frontiers in Environmental Science, 10, 871735.	0	1	-0.231	3.16624	1214	4.719	682.114	22	291	151	157	137	32	26.875	27.216	27.279	5.3	5.8191	3	3	3	4	0.652	0.619	0.653	9	1.11	12.464	11.182	14	15
Biomphalaria		Tabo, Z., Neubauer, T. A., Tumwebaze, I., Stelbrink, B., Breuer, L., Hammoud, C., & Albrecht, C. (2022). Factors Controlling the Distribution of Intermediate Host Snails of Schistosoma in Crater Lakes in Uganda: A Machine Learning Approach. Frontiers in Environmental Science, 10, 871735.	0	1	-0.19196	3.159	14	0.927	49.1211	22	291	151	157	137	32	29.847	28.698	29.56		7	1.9	33	32	34	0.419	0.449	0.448	9				18	9
Biomphalaria		Tabo, Z., Neubauer, T. A., Tumwebaze, I., Stelbrink, B., Breuer, L., Hammoud, C., & Albrecht, C. (2022). Factors Controlling the Distribution of Intermediate Host Snails of Schistosoma in Crater Lakes in Uganda: A Machine Learning Approach. Frontiers in Environmental Science, 10, 871735.	0	1	-0.28262	3.12591	131	1.854	69.1593	22	291	151	157	137	32	27.344	27.174	27.715	5.3	5.8191	1.9	35	29	36	0.696	0.71	0.695	9	1.14	12.464	11.182	14	8
Bulinus	Bulinus truncatus	Chibwana, F. D., Tumwebaze, I., Mahulu, A., Sands, A. F., & Albrecht, C. (2020). Assessing the diversity and distribution of potential intermediate hosts snails for urogenital schistosomiasis: Bulinus spp.(Gastropoda: Planorbidae) of Lake Victoria. Parasites & Vectors, 13(1), 1-18.	1	0	-1.17769	31.8779	1135	1.855	541.439	211	269	149	1989	362	47	25.851	26.81	26.269	5.5	6	2.248	45	23	32	0.362	0.488	0.315	11	1.22	11.182	7.166	8
Bulinus	Bulinus truncatus	Chibwana, F. D., Tumwebaze, I., Mahulu, A., Sands, A. F., & Albrecht, C. (2020). Assessing the diversity and distribution of potential intermediate hosts snails for urogenital schistosomiasis: Bulinus spp.(Gastropoda: Planorbidae) of Lake Victoria. Parasites & Vectors, 13(1), 1-18.	1	0	-1.47796	31.7498	1264	4.628	86.6629	28	265	146	196	365	38	27.171	26.757	27.174	5.4	5.3191	2	41	29	3	0.524	0.578	0.535	11	1.11	8.974	8.974
Bulinus	Bulinus truncatus	Chibwana, F. D., Tumwebaze, I., Mahulu, A., Sands, A. F., & Albrecht, C. (2020). Assessing the diversity and distribution of potential intermediate hosts snails for urogenital schistosomiasis: Bulinus spp.(Gastropoda: Planorbidae) of Lake Victoria. Parasites & Vectors, 13(1), 1-18.	1	0	-2.3373	31.7517	1139	4.631	94.4329	219	282	156	115	22	3	26.315	26.66	25.86	5.9						0.383	0.542	0.425	11	1.26	8.974	7.166	18	1
Bulinus	Bulinus truncatus	Chibwana, F. D., Tumwebaze, I., Mahulu, A., Sands, A. F., & Albrecht, C. (2020). Assessing the diversity and distribution of potential intermediate hosts snails for urogenital schistosomiasis: Bulinus spp.(Gastropoda: Planorbidae) of Lake Victoria. Parasites & Vectors, 13(1), 1-18.	1	0	-2.43669	32.4116	1146	4.63	623.724	225	286	155	184	172	1	26.239	25.682	25.87	6.4						0.291	0.449	0.422	11	1.31	1.23	5.5	22	19
Bulinus	Bulinus truncatus	Chibwana, F. D., Tumwebaze, I., Mahulu, A., Sands, A. F., & Albrecht, C. (2020). Assessing the diversity and distribution of potential intermediate hosts snails for urogenital schistosomiasis: Bulinus spp.(Gastropoda: Planorbidae) of Lake Victoria. Parasites & Vectors, 13(1), 1-18.	1	0	0.4284	33.1964	1169	7.436	0.445212	22	291	153	1344	21	63	3.18	28.98	28.265	5.8	5.6	1.624	39	24	38	0.562	0.582	0.622	9	1.2	11.182	8.974	51	36
Bulinus	Bulinus truncatus	Chibwana, F. D., Tumwebaze, I., Mahulu, A., Sands, A. F., & Albrecht, C. (2020). Assessing the diversity and distribution of potential intermediate hosts snails for urogenital schistosomiasis: Bulinus spp.(Gastropoda: Planorbidae) of Lake Victoria. Parasites & Vectors, 13(1), 1-18.	1	0	0.1467	33.6258	1137	4.719	5481.66	222	293	157	133	21	47	24.491	24.511	24.46							0.498	0.449	0.31	16
Bulinus	Bulinus truncatus	Chibwana, F. D., Tumwebaze, I., Mahulu, A., Sands, A. F., & Albrecht, C. (2020). Assessing the diversity and distribution of potential intermediate hosts snails for urogenital schistosomiasis: Bulinus spp.(Gastropoda: Planorbidae) of Lake Victoria. Parasites & Vectors, 13(1), 1-18.	1	0	-0.27263	32.2691	1136	1.311	81.8395	217	281	152	1627	267	56	24.344	24.529	23.75	5.9	5.5	3.5	37	25	38	0.59	0.231	0.183	11	1.15	13.88	8.25
Bulinus	Bulinus truncatus	Chibwana, F. D., Tumwebaze, I., Mahulu, A., Sands, A. F., & Albrecht, C. (2020). Assessing the diversity and distribution of potential intermediate hosts snails for urogenital schistosomiasis: Bulinus spp.(Gastropoda: Planorbidae) of Lake Victoria. Parasites & Vectors, 13(1), 1-18.	1	0	0.3371	32.2893	12	1.854	536.332	214	28	148	1267	169	54	27.13	27.753	26.419	5.5	5.5	1.624	4	24	36	0.697	0.751	0.75	8	1.28	13.88	1.23	14	8
Bulinus	Bulinus truncatus	Chibwana, F. D., Tumwebaze, I., Mahulu, A., Sands, A. F., & Albrecht, C. (2020). Assessing the diversity and distribution of potential intermediate hosts snails for urogenital schistosomiasis: Bulinus spp.(Gastropoda: Planorbidae) of Lake Victoria. Parasites & Vectors, 13(1), 1-18.	1	0	-0.638	3.9528	1266	2.78	695.292	23	273	129	865	132	16	26.228	25.62	25.533	5.7	7	1.248	39	23	38	0.432	0.542	0.544	11	1.26	11.182	8.25	1	4
Bulinus	Bulinus truncatus	Chibwana, F. D., Tumwebaze, I., Mahulu, A., Sands, A. F., & Albrecht, C. (2020). Assessing the diversity and distribution of potential intermediate hosts snails for urogenital schistosomiasis: Bulinus spp.(Gastropoda: Planorbidae) of Lake Victoria. Parasites & Vectors, 13(1), 1-18.	1	0	-0.6863	3.8856	1275	3.75	716.917	22	272	126	945	158	13	3.81	28.339	28.643	5.7	5.7	1.4	38	24	37	0.685	0.722	0.733	9	1.31	17.174	8.25	22	5
Bulinus	Bulinus truncatus	Chibwana, F. D., Tumwebaze, I., Mahulu, A., Sands, A. F., & Albrecht, C. (2020). Assessing the diversity and distribution of potential intermediate hosts snails for urogenital schistosomiasis: Bulinus spp.(Gastropoda: Planorbidae) of Lake Victoria. Parasites & Vectors, 13(1), 1-18.	1	0	-0.6951	3.8514	132	0.927	77.2334	22	272	126	945	158	13	32.968	31.88	3.116	6	6	1.748	38	25	37	0.545	0.59	0.64	1	1.35	12.464	8.974	22	6
Bulinus	Bulinus truncatus	Chibwana, F. D., Tumwebaze, I., Mahulu, A., Sands, A. F., & Albrecht, C. (2020). Assessing the diversity and distribution of potential intermediate hosts snails for urogenital schistosomiasis: Bulinus spp.(Gastropoda: Planorbidae) of Lake Victoria. Parasites & Vectors, 13(1), 1-18.	1	0	-0.825	3.8559	1273	4.141	65.2322	22	272	126	945	158	13	26.765	26.823	26.717	6	7	1.3	42	25	33	0.574	0.366	0.339	11	1.32	12.464	7.166	18	11
Bulinus	Bulinus forskalii	Chibwana, F. D., Tumwebaze, I., Mahulu, A., Sands, A. F., & Albrecht, C. (2020). Assessing the diversity and distribution of potential intermediate hosts snails for urogenital schistosomiasis: Bulinus spp.(Gastropoda: Planorbidae) of Lake Victoria. Parasites & Vectors, 13(1), 1-18.	1	0	-0.825	3.8559	1273	4.141	65.2322	22	272	126	945	158	13	26.765	26.823	26.717	6	7	1.3	42	25	33	0.574	0.366	0.339	11	1.32	12.464	7.166	18	11
Bulinus	Bulinus truncatus	Chibwana, F. D., Tumwebaze, I., Mahulu, A., Sands, A. F., & Albrecht, C. (2020). Assessing the diversity and distribution of potential intermediate hosts snails for urogenital schistosomiasis: Bulinus spp.(Gastropoda: Planorbidae) of Lake Victoria. Parasites & Vectors, 13(1), 1-18.	1	0	0.423	3.23221	1151	5.624	3391.16	213	287	146	121	158	45	33.73	3.277	3.534	5.7	6	1.9	35	3	35	0.555	0.637	0.621	14	1.25	15.445	1.23	21	9
Bulinus	Bulinus truncatus	Chibwana, F. D., Tumwebaze, I., Mahulu, A., Sands, A. F., & Albrecht, C. (2020). Assessing the diversity and distribution of potential intermediate hosts snails for urogenital schistosomiasis: Bulinus spp.(Gastropoda: Planorbidae) of Lake Victoria. Parasites & Vectors, 13(1), 1-18.	1	0	0.4541	3.27586	1248	8.239	1549.93	213	287	146	121	158	45	28.936	27.732	28.21	5.4	5.5	2.995	3	27	43	0.72	0.718	0.733	9	1.12	11.182	12.464	26	16
Bulinus	Bulinus forskalii	Unpublished data at Justus Liebig University, Systematics & Biodiversity Laboratory	1	0	0.39237	3.23338	1151	9.764	3332.2	213	287	146	121	158	45	33.12	3.47	3.861	5.9	6	1.9	34	29	36	0.644	0.736	0.722	14	1.24	15.445	1.23	17	8
Bulinus	Bulinus truncatus	Unpublished data at Justus Liebig University, Systematics & Biodiversity Laboratory	1	0	0.39731	3.27346	1137		1596.19	213	287	146	121	158	45	31.596	29.944	3.291	5.9	5.8191	2.248	36	27	38	0.586	0.657	0.684	9	1.13	13.88	8.974	22	8
Bulinus	Bulinus truncatus	Unpublished data at Justus Liebig University, Systematics & Biodiversity Laboratory	1	0	0.4699	3.23669	1151	2.78	2556.9	213	287	146	121	158	45	32.551	3.8	3.492	5.9	6	2	35	3	35	0.621	0.714	0.71	14	1.22	15.445	1.23	14	9
Bulinus	Bulinus forskalii	Unpublished data at Justus Liebig University, Systematics & Biodiversity Laboratory	1	0	0.3892	3.2296	1151	1.993	2733.57	213	287	146	121	158	45	33.27	3.65	31.28	6	7	1.9	33	31	36	0.645	0.728	0.724	14	1.19	15.445	1.23	26	9
Bulinus	Bulinus truncatus	Unpublished data at Justus Liebig University, Systematics & Biodiversity Laboratory	1	0	0.45746	3.2733	1248	1.311	1444.79	213	287	146	121	158	45	29.68	27.987	28.31	5.6	5.6	2.6	31	29	4	0.683	0.691	0.686	9	1.14	13.88	13.88	18	16
Bulinus	Bulinus truncatus	Unpublished data at Justus Liebig University, Systematics & Biodiversity Laboratory	1	0	0.4285	3.24747	131	4.982	128.873	213	287	146	121	158	45	31.738	29.136	29.498	5.6	5.8191	2.748	35	27	37	0.61	0.697	0.78	14	1.22	17.174	11.182	14	8
Bulinus	Bulinus truncatus	Unpublished data at Justus Liebig University, Systematics & Biodiversity Laboratory	1	0	0.49914	3.28737	1369	18.148	1712.96	213	287	146	121	158	45	27.867	26.792	27.46	5.5	5.495	2.6	33	24	44	0.712	0.742	0.736	14	1.18	17.174	13.88	18	16
Bulinus	Bulinus truncatus	Unpublished data at Justus Liebig University, Systematics & Biodiversity Laboratory	1	0	0.42498	3.23139	131	2.78	266.774	213	287	146	121	158	45	32.38	29.89	29.618	5.8	5.8191	2.8	34	29	37	0.584	0.689	0.691	14	1.19	15.445	11.182	21	9
Bulinus	Bulinus truncatus	Unpublished data at Justus Liebig University, Systematics & Biodiversity Laboratory	1	0	0.47481	3.27925	1369	3.34	1494.16	213	287	146	121	158	45	28.625	27.231	27.166	5.3	5.5	2.748	31	26	43	0.691	0.765	0.795	2	1.16	17.174	12.464	18	16
Bulinus	Bulinus truncatus	Unpublished data at Justus Liebig University, Systematics & Biodiversity Laboratory	1	0	0.43922	3.26577	1248	7.875	471.248	213	287	146	121	158	45	3.131	28.362	28.839	5.3	5.6	2.3	33	28	38	0.662	0.698	0.717	9	1.14	1.23	12.464	22	1
Bulinus	Bulinus truncatus	Unpublished data at Justus Liebig University, Systematics & Biodiversity Laboratory	1	0	-0.1968	3.18663	15	3.75	1856.27	27	277	138	1184	15	36	28.742	28.539	28.932	5.8	6.2	1.9	3	29	4	0.519	0.578	0.581	14	1.12	13.88	11.182	26	15
Bulinus	Bulinus truncatus	Unpublished data at Justus Liebig University, Systematics & Biodiversity Laboratory	1	0	-0.19196	3.159	14	0.927	49.1211	22	291	151	157	137	32	29.847	28.698	29.56		7	1.9	33	32	34	0.419	0.449	0.448	9				18	9
Bulinus	Bulinus truncatus	Unpublished data at Justus Liebig University, Systematics & Biodiversity Laboratory	1	0	-0.28745	3.4731	1171	2.93	864.755	22	291	151	157	137	32	25.18	25.554	25.55	5.4	5.495	1.9	28	35	37	0.695	0.723	0.723	2	1.16	12.464	8.25	14	7
Bulinus	Bulinus truncatus	Unpublished data at Justus Liebig University, Systematics & Biodiversity Laboratory	1	0	-0.26749	3.1385	1318	13.141	3172.6	22	291	151	157	137	32	26.965	27.57	27.642	5.2	5.8191	2.495	33	32	35	0.659	0.566	0.58	9	1.15	13.88	11.182	18	13
